# Supplementary material for: Human granulocyte-colony stimulating factor (G-CSF)/stem cell factor (SCF) fusion proteins: design, characterization and activity
Source: PeerJ. 2020 Aug 21;8:e9788. doi: 10.7717/peerj.9788 (PMC7444511; doi:10.7717/peerj.9788)
Supplement: Supplemental Information 8 [file peerj-08-9788-s008.zip]

Archive with 4 entries (4 files):
- 20190529-07_SCF-GCSF_Mass-to-Charge.csv
- 20190423-07_GCSF-SCF_Deconvoluted_Mass.csv
- 20190423-07_GCSF-SCF_Mass-to-Charge.csv
- 20190529-07_SCF-GCSF_Deconvoluted_Mass.csv
