# Supplementary material for: Human granulocyte-colony stimulating factor (G-CSF)/stem cell factor (SCF) fusion proteins: design, characterization and activity
Source: PeerJ. 2020 Aug 21;8:e9788. doi: 10.7717/peerj.9788 (PMC7444511; doi:10.7717/peerj.9788)
Supplement: Supplemental Information 8 [file peerj-08-9788-s008.zip › 20190529-07_SCF-GCSF_Mass-to-Charge.csv]

#"+ESI Scan (4.674-5.110 min	28 Scans) Frag=250.0V 20190529-07_SCF-GCSF.d "
#Point	X(Thompsons)	Y(Counts)
0	99.99723	0
1	100.00295	1914.75
2	100.00868	1902.07141113281
3	100.01441	1914.42858886719
4	100.02013	1891.92858886719
5	100.02586	1878.46423339844
6	100.03158	1880.60717773438
7	100.03731	1883.35717773438
8	100.04303	1888.07141113281
9	100.04876	1898.96423339844
10	100.05449	1932.89282226563
11	100.06021	1974.89282226563
12	100.06594	2058.75
13	100.07167	2090.07153320313
14	100.07739	2070.82153320313
15	100.08312	2055.14282226563
16	100.08885	1993.14282226563
17	100.09458	1980.14282226563
18	100.10030	1965.25
19	100.10603	1947
20	100.11176	1944.57141113281
21	100.11749	1922.5
22	100.12322	1908.57141113281
23	100.12894	1905.60717773438
24	100.13467	1913.21423339844
25	100.14040	1906.57141113281
26	100.14613	1898.21423339844
27	100.15186	1885.67858886719
28	100.15759	1875.10717773438
29	100.16332	1902.14282226563
30	100.16905	1899.42858886719
31	100.17478	1890.07141113281
32	100.18051	1902.39282226563
33	100.18624	1889.60717773438
34	100.19197	1903.10717773438
35	100.19770	1898.67858886719
36	100.20343	1901.32141113281
37	100.20916	1885.57141113281
38	100.21489	1891.10717773438
39	100.22062	1892.03576660156
40	100.22636	1884.32141113281
41	100.23209	1883.32141113281
42	100.23782	1884.67858886719
43	100.24355	1875.14282226563
44	100.24928	1892.39282226563
45	100.25501	1885.10717773438
46	100.26075	1894.57141113281
47	100.26648	1877.71423339844
48	100.27221	1881.92858886719
49	100.27794	1877.5
50	100.28368	1865.07141113281
51	100.28941	1884.57141113281
52	100.29514	1881.25
53	100.30088	1882.14282226563
54	100.30661	1886.07141113281
55	100.31234	1884.92858886719
56	100.31808	1884.96423339844
57	100.32381	1883.5
58	100.32955	1872.21423339844
59	100.33528	1867.21423339844
60	100.34102	1879.67858886719
61	100.34675	1874.17858886719
62	100.35249	1883.89282226563
63	100.35822	1885.64282226563
64	100.36396	1894.39282226563
65	100.36969	1870.42858886719
66	100.37543	1881
67	100.38116	1880.35717773438
68	100.38690	1884.28576660156
69	100.39263	1881.96423339844
70	100.39837	1878.96423339844
71	100.40411	1885.82141113281
72	100.40984	1877.92858886719
73	100.41558	1895
74	100.42132	1883.5
75	100.42705	1873.46423339844
76	100.43279	1882.78576660156
77	100.43853	1882.03576660156
78	100.44427	1893.89282226563
79	100.45000	1882.85717773438
80	100.45574	1871.46423339844
81	100.46148	1874.78576660156
82	100.46722	1872.64282226563
83	100.47296	1875.10717773438
84	100.47870	1879.78576660156
85	100.48443	1890.39282226563
86	100.49017	1879.10717773438
87	100.49591	1876.92858886719
88	100.50165	1878.17858886719
89	100.50739	1878.53576660156
90	100.51313	1874.25
91	100.51887	1885.53576660156
92	100.52461	1874.5
93	100.53035	1873.32141113281
94	100.53609	1881.92858886719
95	100.54183	1890.53576660156
96	100.54757	1885.42858886719
97	100.55331	1877.32141113281
98	100.55905	1876.71423339844
99	100.56479	1877.39282226563
100	100.57053	1874.5
101	100.57628	1871.17858886719
102	100.58202	1887.03576660156
103	100.58776	1878.60717773438
104	100.59350	1885.64282226563
105	100.59924	1879.89282226563
106	100.60498	1896.71423339844
107	100.61073	1872.25
108	100.61647	1884.28576660156
109	100.62221	1877.17858886719
110	100.62795	1889.5
111	100.63370	1877.82141113281
112	100.63944	1874.10717773438
113	100.64518	1886.53576660156
114	100.65093	1863.96423339844
115	100.65667	1880.42858886719
116	100.66241	1889.5
117	100.66816	1873.07141113281
118	100.67390	1882.17858886719
119	100.67965	1880.75
120	100.68539	1881.89282226563
121	100.69114	1888.60717773438
122	100.69688	1878.17858886719
123	100.70263	1868.46423339844
124	100.70837	1875.71423339844
125	100.71412	1876.5
126	100.71986	1864.03576660156
127	100.72561	1864.71423339844
128	100.73135	1871.60717773438
129	100.73710	1877.03576660156
130	100.74284	1882.75
131	100.74859	1875.96423339844
132	100.75434	1868.46423339844
133	100.76008	1875
134	100.76583	1882.17858886719
135	100.77158	1877.42858886719
136	100.77732	1875.14282226563
137	100.78307	1875.25
138	100.78882	1886.17858886719
139	100.79457	1883.10717773438
140	100.80031	1887.82141113281
141	100.80606	1893.17858886719
142	100.81181	1885.57141113281
143	100.81756	1888.14282226563
144	100.82331	1889.03576660156
145	100.82906	1893.89282226563
146	100.83480	1887.39282226563
147	100.84055	1866.39282226563
148	100.84630	1877.53576660156
149	100.85205	1862.89282226563
150	100.85780	1870.42858886719
151	100.86355	1864.96423339844
152	100.86930	1880.60717773438
153	100.87505	1879.10717773438
154	100.88080	1885.67858886719
155	100.88655	1871.60717773438
156	100.89230	1873.25
157	100.89805	1878.46423339844
158	100.90380	1893.67858886719
159	100.90955	1912.17858886719
160	100.91530	1938.53576660156
161	100.92105	1957.32141113281
162	100.92681	1976.35717773438
163	100.93256	2007.39282226563
164	100.93831	2040.17858886719
165	100.94406	2068.85717773438
166	100.94981	2092.03564453125
167	100.95556	2065.17846679688
168	100.96132	2051
169	100.96707	2025.89282226563
170	100.97282	1983.46423339844
171	100.97857	1974.85717773438
172	100.98433	1951.57141113281
173	100.99008	1935.64282226563
174	100.99583	1930.14282226563
175	101.00159	1926.67858886719
176	101.00734	1936.10717773438
177	101.01309	1923.5
178	101.01885	1936.39282226563
179	101.02460	1941.71423339844
180	101.03036	1951.67858886719
181	101.03611	1951.71423339844
182	101.04187	1977.57141113281
183	101.04762	2053.57153320313
184	101.05338	2101.46435546875
185	101.05913	2136.42846679688
186	101.06489	2131.10717773438
187	101.07064	2117.60717773438
188	101.07640	2070.46435546875
189	101.08215	2041.85717773438
190	101.08791	1997.85717773438
191	101.09366	1966.53576660156
192	101.09942	1952.67858886719
193	101.10518	1947.28576660156
194	101.11093	1943.03576660156
195	101.11669	1924.14282226563
196	101.12245	1918.75
197	101.12820	1898.57141113281
198	101.13396	1910.78576660156
199	101.13972	1894.17858886719
200	101.14548	1909.85717773438
201	101.15123	1885.92858886719
202	101.15699	1893.03576660156
203	101.16275	1887.5
204	101.16851	1888.03576660156
205	101.17427	1890.71423339844
206	101.18003	1900.5
207	101.18578	1891.60717773438
208	101.19154	1892.35717773438
209	101.19730	1889.5
210	101.20306	1891.85717773438
211	101.20882	1884.85717773438
212	101.21458	1878.82141113281
213	101.22034	1899.32141113281
214	101.22610	1892.03576660156
215	101.23186	1886.46423339844
216	101.23762	1891.42858886719
217	101.24338	1883.28576660156
218	101.24914	1876.21423339844
219	101.25490	1887.35717773438
220	101.26066	1896.53576660156
221	101.26642	1890.46423339844
222	101.27218	1877.46423339844
223	101.27795	1868.46423339844
224	101.28371	1889.60717773438
225	101.28947	1873.17858886719
226	101.29523	1895.78576660156
227	101.30099	1888.67858886719
228	101.30675	1894.14282226563
229	101.31252	1886.14282226563
230	101.31828	1862.39282226563
231	101.32404	1880.35717773438
232	101.32980	1877.67858886719
233	101.33557	1877.42858886719
234	101.34133	1879.53576660156
235	101.34709	1863.96423339844
236	101.35286	1883.28576660156
237	101.35862	1879.53576660156
238	101.36438	1881.71423339844
239	101.37015	1886.28576660156
240	101.37591	1890.64282226563
241	101.38168	1888.25
242	101.38744	1870.46423339844
243	101.39321	1889.17858886719
244	101.39897	1906.60717773438
245	101.40474	1888
246	101.41050	1900.21423339844
247	101.41627	1872.60717773438
248	101.42203	1881.53576660156
249	101.42780	1869.32141113281
250	101.43356	1877.60717773438
251	101.43933	1865.60717773438
252	101.44509	1873.67858886719
253	101.45086	1873.53576660156
254	101.45663	1888.5
255	101.46239	1883.28576660156
256	101.46816	1877.14282226563
257	101.47393	1887.96423339844
258	101.47969	1882.10717773438
259	101.48546	1870.96423339844
260	101.49123	1886.14282226563
261	101.49700	1879.14282226563
262	101.50276	1870.28576660156
263	101.50853	1894
264	101.51430	1882.21423339844
265	101.52007	1881.32141113281
266	101.52584	1870.10717773438
267	101.53161	1877.53576660156
268	101.53737	1877
269	101.54314	1867.57141113281
270	101.54891	1875.89282226563
271	101.55468	1873.10717773438
272	101.56045	1876.57141113281
273	101.56622	1881.35717773438
274	101.57199	1869.17858886719
275	101.57776	1872.85717773438
276	101.58353	1869.07141113281
277	101.58930	1881.35717773438
278	101.59507	1890
279	101.60084	1873.85717773438
280	101.60661	1867.21423339844
281	101.61238	1877.82141113281
282	101.61815	1881.21423339844
283	101.62392	1873.96423339844
284	101.62970	1869.32141113281
285	101.63547	1880.57141113281
286	101.64124	1876.96423339844
287	101.64701	1875.67858886719
288	101.65278	1879.71423339844
289	101.65855	1885.60717773438
290	101.66433	1870.60717773438
291	101.67010	1875.03576660156
292	101.67587	1892.03576660156
293	101.68164	1871.96423339844
294	101.68742	1883.17858886719
295	101.69319	1878.82141113281
296	101.69896	1883.92858886719
297	101.70474	1880.25
298	101.71051	1873.67858886719
299	101.71628	1866.71423339844
300	101.72206	1875.85717773438
301	101.72783	1885.78576660156
302	101.73361	1882.39282226563
303	101.73938	1881.42858886719
304	101.74516	1883.17858886719
305	101.75093	1873.35717773438
306	101.75671	1874.78576660156
307	101.76248	1874
308	101.76826	1876.35717773438
309	101.77403	1871.5
310	101.77981	1858.42858886719
311	101.78558	1870.5
312	101.79136	1868.82141113281
313	101.79713	1871.57141113281
314	101.80291	1873.85717773438
315	101.80869	1863.46423339844
316	101.81446	1866.82141113281
317	101.82024	1871.07141113281
318	101.82602	1867.35717773438
319	101.83179	1872.71423339844
320	101.83757	1879.28576660156
321	101.84335	1872.42858886719
322	101.84913	1867.85717773438
323	101.85490	1881.25
324	101.86068	1874.25
325	101.86646	1868.42858886719
326	101.87224	1864.96423339844
327	101.87802	1859.67858886719
328	101.88379	1867.57141113281
329	101.88957	1867.57141113281
330	101.89535	1863.39282226563
331	101.90113	1872.10717773438
332	101.90691	1876.39282226563
333	101.91269	1885.46423339844
334	101.91847	1883.71423339844
335	101.92425	1881.64282226563
336	101.93003	1879.14282226563
337	101.93581	1891.42858886719
338	101.94159	1903.60717773438
339	101.94737	1887.71423339844
340	101.95315	1900.25
341	101.95893	1910.03576660156
342	101.96471	1906.35717773438
343	101.97049	1905.57141113281
344	101.97627	1894.32141113281
345	101.98205	1896.28576660156
346	101.98784	1888
347	101.99362	1885.57141113281
348	101.99940	1888.53576660156
349	102.00518	1904.82141113281
350	102.01096	1911.32141113281
351	102.01675	1905.42858886719
352	102.02253	1907.21423339844
353	102.02831	1908.71423339844
354	102.03409	1907.39282226563
355	102.03988	1937.89282226563
356	102.04566	1951.25
357	102.05144	1966.10717773438
358	102.05723	1948.46423339844
359	102.06301	1945.28576660156
360	102.06879	1957.32141113281
361	102.07458	1978.53576660156
362	102.08036	2028.60717773438
363	102.08615	2043.21423339844
364	102.09193	2041.46423339844
365	102.09771	1997.03576660156
366	102.10350	1975.14282226563
367	102.10928	1959.92858886719
368	102.11507	1955.89282226563
369	102.12085	1949.10717773438
370	102.12664	1939.82141113281
371	102.13243	1919.67858886719
372	102.13821	1923.57141113281
373	102.14400	1911.03576660156
374	102.14978	1892.71423339844
375	102.15557	1890.96423339844
376	102.16136	1896.82141113281
377	102.16714	1888.78576660156
378	102.17293	1888.03576660156
379	102.17872	1903.46423339844
380	102.18450	1885.53576660156
381	102.19029	1877.42858886719
382	102.19608	1890.60717773438
383	102.20187	1885.89282226563
384	102.20765	1887.32141113281
385	102.21344	1884.10717773438
386	102.21923	1865.17858886719
387	102.22502	1881.78576660156
388	102.23081	1871.78576660156
389	102.23659	1872.10717773438
390	102.24238	1871.85717773438
391	102.24817	1872.14282226563
392	102.25396	1884.92858886719
393	102.25975	1892.53576660156
394	102.26554	1876.10717773438
395	102.27133	1890.03576660156
396	102.27712	1886.60717773438
397	102.28291	1892
398	102.28870	1882.57141113281
399	102.29449	1885.14282226563
400	102.30028	1878
401	102.30607	1876.14282226563
402	102.31186	1879
403	102.31765	1888.10717773438
404	102.32344	1874.75
405	102.32923	1875.39282226563
406	102.33502	1875.25
407	102.34082	1867.35717773438
408	102.34661	1874.28576660156
409	102.35240	1878.82141113281
410	102.35819	1882.82141113281
411	102.36398	1886
412	102.36977	1871.78576660156
413	102.37557	1875.25
414	102.38136	1883.85717773438
415	102.38715	1893.67858886719
416	102.39295	1879.92858886719
417	102.39874	1886.07141113281
418	102.40453	1880.03576660156
419	102.41033	1881.53576660156
420	102.41612	1868.39282226563
421	102.42191	1876.14282226563
422	102.42771	1873.64282226563
423	102.43350	1871.25
424	102.43930	1870.25
425	102.44509	1883.28576660156
426	102.45088	1879.03576660156
427	102.45668	1873.71423339844
428	102.46247	1865.32141113281
429	102.46827	1879.21423339844
430	102.47406	1880.07141113281
431	102.47986	1878.5
432	102.48565	1888
433	102.49145	1886.39282226563
434	102.49725	1867.89282226563
435	102.50304	1860.71423339844
436	102.50884	1869.14282226563
437	102.51464	1882.10717773438
438	102.52043	1874.71423339844
439	102.52623	1887.53576660156
440	102.53203	1888.53576660156
441	102.53782	1873.85717773438
442	102.54362	1874.17858886719
443	102.54942	1884.35717773438
444	102.55521	1878.21423339844
445	102.56101	1876.39282226563
446	102.56681	1880.03576660156
447	102.57261	1882.92858886719
448	102.57841	1881.53576660156
449	102.58420	1871.75
450	102.59000	1879.28576660156
451	102.59580	1886.07141113281
452	102.60160	1887.14282226563
453	102.60740	1881.10717773438
454	102.61320	1894.78576660156
455	102.61900	1893.07141113281
456	102.62480	1884.85717773438
457	102.63060	1878.39282226563
458	102.63640	1882.46423339844
459	102.64220	1876.28576660156
460	102.64800	1882.28576660156
461	102.65380	1878.42858886719
462	102.65960	1877.57141113281
463	102.66540	1864.92858886719
464	102.67120	1872
465	102.67700	1877.78576660156
466	102.68280	1885.85717773438
467	102.68860	1871.60717773438
468	102.69440	1885.35717773438
469	102.70021	1881.60717773438
470	102.70601	1884.92858886719
471	102.71181	1884.25
472	102.71761	1879.42858886719
473	102.72341	1884.14282226563
474	102.72922	1878.71423339844
475	102.73502	1869.57141113281
476	102.74082	1871.25
477	102.74662	1879.64282226563
478	102.75243	1872.17858886719
479	102.75823	1877.67858886719
480	102.76403	1877.07141113281
481	102.76984	1890.17858886719
482	102.77564	1885.35717773438
483	102.78145	1884.89282226563
484	102.78725	1887.53576660156
485	102.79305	1880.64282226563
486	102.79886	1883.46423339844
487	102.80466	1878.42858886719
488	102.81047	1884.42858886719
489	102.81627	1876.25
490	102.82208	1883.25
491	102.82788	1873.89282226563
492	102.83369	1871.89282226563
493	102.83949	1886.14282226563
494	102.84530	1869.96423339844
495	102.85111	1884.39282226563
496	102.85691	1886.25
497	102.86272	1884.89282226563
498	102.86852	1885
499	102.87433	1874.03576660156
500	102.88014	1860.21423339844
501	102.88594	1871.75
502	102.89175	1867.14282226563
503	102.89756	1885.92858886719
504	102.90337	1880.53576660156
505	102.90917	1896.42858886719
506	102.91498	1913.67858886719
507	102.92079	1961.78576660156
508	102.92660	2059.03564453125
509	102.93241	2151.17846679688
510	102.93821	2189.21435546875
511	102.94402	2153.25
512	102.94983	2103.17846679688
513	102.95564	2054.89282226563
514	102.96145	2029
515	102.96726	2003.35717773438
516	102.97307	1972
517	102.97888	1955.96423339844
518	102.98469	1940.82141113281
519	102.99050	1928.64282226563
520	102.99631	1912.60717773438
521	103.00212	1907.42858886719
522	103.00793	1918.57141113281
523	103.01374	1906.64282226563
524	103.01955	1922.64282226563
525	103.02536	1925.57141113281
526	103.03117	1967.14282226563
527	103.03698	2028.75
528	103.04279	2112.32153320313
529	103.04860	2152.67846679688
530	103.05441	2146.92846679688
531	103.06023	2093.46435546875
532	103.06604	2055.46435546875
533	103.07185	2016.28576660156
534	103.07766	1984.92858886719
535	103.08348	1960.5
536	103.08929	1948.96423339844
537	103.09510	1940.17858886719
538	103.10091	1935.96423339844
539	103.10673	1917.67858886719
540	103.11254	1916.75
541	103.11835	1920
542	103.12417	1918.71423339844
543	103.12998	1908.53576660156
544	103.13579	1897.85717773438
545	103.14161	1903.57141113281
546	103.14742	1888.10717773438
547	103.15324	1881.35717773438
548	103.15905	1875.03576660156
549	103.16487	1883
550	103.17068	1892.67858886719
551	103.17650	1896.25
552	103.18231	1906.28576660156
553	103.18813	1888.07141113281
554	103.19394	1886.21423339844
555	103.19976	1889.5
556	103.20557	1889.25
557	103.21139	1881.32141113281
558	103.21721	1875.17858886719
559	103.22302	1877.46423339844
560	103.22884	1888.25
561	103.23466	1874.32141113281
562	103.24047	1866.5
563	103.24629	1876.78576660156
564	103.25211	1877.14282226563
565	103.25792	1871.03576660156
566	103.26374	1868.5
567	103.26956	1885.25
568	103.27538	1886.71423339844
569	103.28120	1890.78576660156
570	103.28701	1888.96423339844
571	103.29283	1871.42858886719
572	103.29865	1893.10717773438
573	103.30447	1877.32141113281
574	103.31029	1876.75
575	103.31611	1879.82141113281
576	103.32193	1889.53576660156
577	103.32775	1887.57141113281
578	103.33356	1897.78576660156
579	103.33938	1889.25
580	103.34520	1893.75
581	103.35102	1889
582	103.35684	1884.78576660156
583	103.36266	1883.39282226563
584	103.36849	1871.67858886719
585	103.37431	1869
586	103.38013	1881.10717773438
587	103.38595	1875.32141113281
588	103.39177	1856.21423339844
589	103.39759	1869.5
590	103.40341	1861.28576660156
591	103.40923	1881.60717773438
592	103.41505	1873.25
593	103.42088	1877
594	103.42670	1876.64282226563
595	103.43252	1881.14282226563
596	103.43834	1875.60717773438
597	103.44417	1882.71423339844
598	103.44999	1881.57141113281
599	103.45581	1881.28576660156
600	103.46164	1877.28576660156
601	103.46746	1878.82141113281
602	103.47328	1871.03576660156
603	103.47911	1888.64282226563
604	103.48493	1873.28576660156
605	103.49075	1876.60717773438
606	103.49658	1876.42858886719
607	103.50240	1881.53576660156
608	103.50823	1876.42858886719
609	103.51405	1869.85717773438
610	103.51987	1886
611	103.52570	1883.53576660156
612	103.53152	1867.89282226563
613	103.53735	1881.14282226563
614	103.54318	1879.67858886719
615	103.54900	1875.78576660156
616	103.55483	1874.21423339844
617	103.56065	1875.39282226563
618	103.56648	1869.60717773438
619	103.57230	1863.67858886719
620	103.57813	1872.5
621	103.58396	1887.32141113281
622	103.58978	1891.64282226563
623	103.59561	1879.82141113281
624	103.60144	1863.57141113281
625	103.60727	1865.14282226563
626	103.61309	1871.92858886719
627	103.61892	1867.67858886719
628	103.62475	1868.25
629	103.63058	1855.78576660156
630	103.63640	1873.82141113281
631	103.64223	1874.5
632	103.64806	1881.28576660156
633	103.65389	1884.85717773438
634	103.65972	1881.42858886719
635	103.66555	1884.64282226563
636	103.67138	1879.64282226563
637	103.67720	1886.82141113281
638	103.68303	1865.89282226563
639	103.68886	1868.53576660156
640	103.69469	1880.17858886719
641	103.70052	1876.64282226563
642	103.70635	1872.67858886719
643	103.71218	1874.25
644	103.71801	1873.85717773438
645	103.72384	1877.17858886719
646	103.72967	1869.89282226563
647	103.73551	1871.67858886719
648	103.74134	1878.46423339844
649	103.74717	1873.35717773438
650	103.75300	1873.92858886719
651	103.75883	1883.39282226563
652	103.76466	1867.75
653	103.77049	1886.07141113281
654	103.77633	1876.25
655	103.78216	1873.67858886719
656	103.78799	1878.5
657	103.79382	1867.53576660156
658	103.79965	1874.03576660156
659	103.80549	1872.64282226563
660	103.81132	1875.5
661	103.81715	1883.10717773438
662	103.82299	1873.67858886719
663	103.82882	1882.39282226563
664	103.83465	1879.64282226563
665	103.84049	1886.92858886719
666	103.84632	1874.53576660156
667	103.85216	1885.78576660156
668	103.85799	1859.32141113281
669	103.86382	1876.64282226563
670	103.86966	1875.25
671	103.87549	1879.21423339844
672	103.88133	1869.25
673	103.88716	1873.75
674	103.89300	1884.03576660156
675	103.89883	1896.46423339844
676	103.90467	1890.35717773438
677	103.91050	1895.92858886719
678	103.91634	1897.03576660156
679	103.92218	1907.92858886719
680	103.92801	1902
681	103.93385	1931.78576660156
682	103.93969	1928.78576660156
683	103.94552	1963.71423339844
684	103.95136	1956.32141113281
685	103.95720	1961.67858886719
686	103.96303	1948.57141113281
687	103.96887	1930.21423339844
688	103.97471	1927.46423339844
689	103.98055	1919.75
690	103.98638	1908.60717773438
691	103.99222	1910.21423339844
692	103.99806	1906.85717773438
693	104.00390	1928.67858886719
694	104.00974	1977.64282226563
695	104.01558	1993.17858886719
696	104.02141	1999.46423339844
697	104.02725	1996.60717773438
698	104.03309	1988.60717773438
699	104.03893	2010.5
700	104.04477	2033.60717773438
701	104.05061	2045.78576660156
702	104.05645	2050.17846679688
703	104.06229	2018
704	104.06813	1986.10717773438
705	104.07397	1972.5
706	104.07981	1936.03576660156
707	104.08565	1939.67858886719
708	104.09149	1915.10717773438
709	104.09733	1916.75
710	104.10318	1925.75
711	104.10902	1906.42858886719
712	104.11486	1909.75
713	104.12070	1901
714	104.12654	1887.89282226563
715	104.13238	1882.28576660156
716	104.13823	1886.25
717	104.14407	1888.35717773438
718	104.14991	1890.32141113281
719	104.15575	1894.67858886719
720	104.16160	1880.78576660156
721	104.16744	1883.46423339844
722	104.17328	1867.39282226563
723	104.17912	1873.71423339844
724	104.18497	1879.17858886719
725	104.19081	1893.75
726	104.19666	1886.35717773438
727	104.20250	1886.60717773438
728	104.20834	1886.14282226563
729	104.21419	1879.32141113281
730	104.22003	1883.39282226563
731	104.22588	1892.60717773438
732	104.23172	1901.71423339844
733	104.23757	1892.71423339844
734	104.24341	1893.60717773438
735	104.24926	1891.21423339844
736	104.25510	1895.67858886719
737	104.26095	1882.89282226563
738	104.26679	1888.03576660156
739	104.27264	1890.53576660156
740	104.27848	1886.53576660156
741	104.28433	1877.39282226563
742	104.29018	1883.5
743	104.29602	1883.78576660156
744	104.30187	1869.57141113281
745	104.30772	1876.46423339844
746	104.31356	1885.60717773438
747	104.31941	1883.64282226563
748	104.32526	1893.85717773438
749	104.33111	1876.53576660156
750	104.33695	1886.25
751	104.34280	1883.75
752	104.34865	1887.10717773438
753	104.35450	1896.85717773438
754	104.36035	1867.46423339844
755	104.36619	1874.39282226563
756	104.37204	1889.78576660156
757	104.37789	1877.5
758	104.38374	1885.25
759	104.38959	1876.85717773438
760	104.39544	1873.42858886719
761	104.40129	1882.10717773438
762	104.40714	1874.25
763	104.41299	1874.53576660156
764	104.41884	1855.71423339844
765	104.42469	1875.32141113281
766	104.43054	1879.32141113281
767	104.43639	1881.96423339844
768	104.44224	1883.14282226563
769	104.44809	1871.03576660156
770	104.45394	1866.46423339844
771	104.45979	1873.89282226563
772	104.46564	1890.42858886719
773	104.47150	1869.75
774	104.47735	1873.14282226563
775	104.48320	1875.92858886719
776	104.48905	1881.07141113281
777	104.49490	1871.21423339844
778	104.50076	1875.75
779	104.50661	1872.28576660156
780	104.51246	1874.64282226563
781	104.51831	1867.89282226563
782	104.52417	1877.5
783	104.53002	1875.82141113281
784	104.53587	1879.85717773438
785	104.54173	1873.25
786	104.54758	1874.82141113281
787	104.55343	1879.17858886719
788	104.55929	1877.60717773438
789	104.56514	1860.60717773438
790	104.57100	1874.53576660156
791	104.57685	1881.21423339844
792	104.58270	1883.10717773438
793	104.58856	1886.03576660156
794	104.59441	1891.03576660156
795	104.60027	1883.64282226563
796	104.60612	1873.35717773438
797	104.61198	1872.64282226563
798	104.61783	1871
799	104.62369	1873.25
800	104.62955	1884
801	104.63540	1878.60717773438
802	104.64126	1869.92858886719
803	104.64712	1885.53576660156
804	104.65297	1875.5
805	104.65883	1886.25
806	104.66469	1879.60717773438
807	104.67054	1894.39282226563
808	104.67640	1879.42858886719
809	104.68226	1876.71423339844
810	104.68811	1881.92858886719
811	104.69397	1889.75
812	104.69983	1881.57141113281
813	104.70569	1879.57141113281
814	104.71155	1872.60717773438
815	104.71740	1867.85717773438
816	104.72326	1873.92858886719
817	104.72912	1875.71423339844
818	104.73498	1879.35717773438
819	104.74084	1864.82141113281
820	104.74670	1871.39282226563
821	104.75256	1875.03576660156
822	104.75842	1880.28576660156
823	104.76428	1875.03576660156
824	104.77014	1885.39282226563
825	104.77600	1885.92858886719
826	104.78186	1887.10717773438
827	104.78772	1865.75
828	104.79358	1879.71423339844
829	104.79944	1871.78576660156
830	104.80530	1874.89282226563
831	104.81116	1871.10717773438
832	104.81702	1876.35717773438
833	104.82288	1872.07141113281
834	104.82874	1870.96423339844
835	104.83460	1876.92858886719
836	104.84047	1863.67858886719
837	104.84633	1865.17858886719
838	104.85219	1864.75
839	104.85805	1860.35717773438
840	104.86392	1865.71423339844
841	104.86978	1875.67858886719
842	104.87564	1865.32141113281
843	104.88150	1875
844	104.88737	1851.75
845	104.89323	1856.07141113281
846	104.89909	1867.82141113281
847	104.90496	1873.57141113281
848	104.91082	1891.46423339844
849	104.91668	1956.5
850	104.92255	2101.03564453125
851	104.92841	2296.5
852	104.93428	2428.64282226563
853	104.94014	2422.82153320313
854	104.94601	2349.42846679688
855	104.95187	2272.82153320313
856	104.95774	2202.71435546875
857	104.96360	2135.32153320313
858	104.96947	2058.64282226563
859	104.97533	2021.21423339844
860	104.98120	1991.53576660156
861	104.98706	1974.5
862	104.99293	1946.85717773438
863	104.99880	1958.82141113281
864	105.00466	1956.75
865	105.01053	1958
866	105.01640	1991.85717773438
867	105.02226	2061.35717773438
868	105.02813	2142.92846679688
869	105.03400	2216.67846679688
870	105.03986	2230.25
871	105.04573	2256.07153320313
872	105.05160	2396.35717773438
873	105.05747	2628.39282226563
874	105.06334	2761.71435546875
875	105.06920	2721.71435546875
876	105.07507	2574.17846679688
877	105.08094	2440.60717773438
878	105.08681	2311
879	105.09268	2199.60717773438
880	105.09855	2111.14282226563
881	105.10442	2065.92846679688
882	105.11028	2034.21423339844
883	105.11615	2015.89282226563
884	105.12202	1984.46423339844
885	105.12789	1956.35717773438
886	105.13376	1965.21423339844
887	105.13963	1945.28576660156
888	105.14550	1943.67858886719
889	105.15137	1931.71423339844
890	105.15725	1935.32141113281
891	105.16312	1922.82141113281
892	105.16899	1908.85717773438
893	105.17486	1909.92858886719
894	105.18073	1899.85717773438
895	105.18660	1922.10717773438
896	105.19247	1922.21423339844
897	105.19834	1916.82141113281
898	105.20422	1903.07141113281
899	105.21009	1907.53576660156
900	105.21596	1901.92858886719
901	105.22183	1892.5
902	105.22771	1904.25
903	105.23358	1889.64282226563
904	105.23945	1910.85717773438
905	105.24532	1897.25
906	105.25120	1884.53576660156
907	105.25707	1898
908	105.26294	1894.46423339844
909	105.26882	1903.25
910	105.27469	1889.14282226563
911	105.28057	1889.85717773438
912	105.28644	1886.78576660156
913	105.29231	1894
914	105.29819	1884.17858886719
915	105.30406	1900.14282226563
916	105.30994	1888.64282226563
917	105.31581	1881.39282226563
918	105.32169	1881.35717773438
919	105.32756	1889.89282226563
920	105.33344	1889.17858886719
921	105.33932	1890.35717773438
922	105.34519	1889.21423339844
923	105.35107	1890.03576660156
924	105.35694	1893.5
925	105.36282	1887.60717773438
926	105.36870	1882.35717773438
927	105.37457	1883.89282226563
928	105.38045	1883.39282226563
929	105.38633	1891.89282226563
930	105.39220	1902.10717773438
931	105.39808	1893.67858886719
932	105.40396	1900.53576660156
933	105.40984	1891.17858886719
934	105.41571	1893.03576660156
935	105.42159	1896.71423339844
936	105.42747	1891.60717773438
937	105.43335	1893
938	105.43923	1878.39282226563
939	105.44511	1876.82141113281
940	105.45098	1881.85717773438
941	105.45686	1889.32141113281
942	105.46274	1885.53576660156
943	105.46862	1891.25
944	105.47450	1888.25
945	105.48038	1896
946	105.48626	1881.78576660156
947	105.49214	1887.57141113281
948	105.49802	1880.39282226563
949	105.50390	1869.85717773438
950	105.50978	1878.25
951	105.51566	1881.35717773438
952	105.52154	1892.28576660156
953	105.52742	1871.53576660156
954	105.53331	1891.67858886719
955	105.53919	1900.14282226563
956	105.54507	1874.03576660156
957	105.55095	1868.57141113281
958	105.55683	1872.14282226563
959	105.56271	1873.64282226563
960	105.56860	1883.89282226563
961	105.57448	1886.46423339844
962	105.58036	1881.42858886719
963	105.58624	1899.32141113281
964	105.59213	1880
965	105.59801	1886.53576660156
966	105.60389	1872.10717773438
967	105.60977	1882.03576660156
968	105.61566	1891.46423339844
969	105.62154	1890.32141113281
970	105.62743	1897.21423339844
971	105.63331	1881.03576660156
972	105.63919	1886.92858886719
973	105.64508	1887.5
974	105.65096	1898.14282226563
975	105.65685	1892.32141113281
976	105.66273	1890.07141113281
977	105.66862	1887.89282226563
978	105.67450	1887.85717773438
979	105.68039	1878.71423339844
980	105.68627	1886.42858886719
981	105.69216	1878.42858886719
982	105.69804	1884.14282226563
983	105.70393	1872.46423339844
984	105.70981	1868.46423339844
985	105.71570	1877.25
986	105.72159	1887.39282226563
987	105.72747	1893.60717773438
988	105.73336	1880.67858886719
989	105.73925	1882.82141113281
990	105.74513	1874.25
991	105.75102	1866.42858886719
992	105.75691	1870.32141113281
993	105.76280	1869.03576660156
994	105.76868	1879.92858886719
995	105.77457	1873.64282226563
996	105.78046	1870.82141113281
997	105.78635	1890.5
998	105.79224	1877.53576660156
999	105.79812	1883.42858886719
1000	105.80401	1884.57141113281
1001	105.80990	1883.03576660156
1002	105.81579	1878.35717773438
1003	105.82168	1878.21423339844
1004	105.82757	1874.07141113281
1005	105.83346	1873.39282226563
1006	105.83935	1873
1007	105.84524	1878.10717773438
1008	105.85113	1869.67858886719
1009	105.85702	1869.25
1010	105.86291	1878.85717773438
1011	105.86880	1877.42858886719
1012	105.87469	1887.92858886719
1013	105.88058	1881.64282226563
1014	105.88647	1889.35717773438
1015	105.89236	1877.85717773438
1016	105.89825	1890.82141113281
1017	105.90414	1891.21423339844
1018	105.91004	1890.10717773438
1019	105.91593	1939.5
1020	105.92182	1998.89282226563
1021	105.92771	2059.89282226563
1022	105.93360	2093.14282226563
1023	105.93950	2086.14282226563
1024	105.94539	2060.21435546875
1025	105.95128	2028.28576660156
1026	105.95718	1998.60717773438
1027	105.96307	1984.60717773438
1028	105.96896	1944.82141113281
1029	105.97485	1943.85717773438
1030	105.98075	1942.17858886719
1031	105.98664	1941.96423339844
1032	105.99254	1958.46423339844
1033	105.99843	1968.53576660156
1034	106.00432	1952.85717773438
1035	106.01022	1951.07141113281
1036	106.01611	1937.28576660156
1037	106.02201	1925.64282226563
1038	106.02790	1932.64282226563
1039	106.03380	1923.46423339844
1040	106.03969	1954.67858886719
1041	106.04559	1993.60717773438
1042	106.05148	2066.57153320313
1043	106.05738	2133.57153320313
1044	106.06328	2172.17846679688
1045	106.06917	2147.10717773438
1046	106.07507	2115.89282226563
1047	106.08096	2058.17846679688
1048	106.08686	2026.64282226563
1049	106.09276	1986.25
1050	106.09865	1969.92858886719
1051	106.10455	1948.5
1052	106.11045	1945.10717773438
1053	106.11635	1932.78576660156
1054	106.12224	1915.96423339844
1055	106.12814	1909.57141113281
1056	106.13404	1893.92858886719
1057	106.13994	1892.60717773438
1058	106.14583	1880.21423339844
1059	106.15173	1895.82141113281
1060	106.15763	1889.64282226563
1061	106.16353	1903.32141113281
1062	106.16943	1909.89282226563
1063	106.17533	1874.32141113281
1064	106.18123	1882.85717773438
1065	106.18713	1891.14282226563
1066	106.19303	1885.64282226563
1067	106.19893	1883.64282226563
1068	106.20482	1888.39282226563
1069	106.21072	1895.92858886719
1070	106.21662	1892.53576660156
1071	106.22253	1885.92858886719
1072	106.22843	1882.64282226563
1073	106.23433	1881.17858886719
1074	106.24023	1883.82141113281
1075	106.24613	1880.85717773438
1076	106.25203	1876.14282226563
1077	106.25793	1905.03576660156
1078	106.26383	1894.60717773438
1079	106.26973	1873.60717773438
1080	106.27563	1900.25
1081	106.28154	1889.89282226563
1082	106.28744	1887.21423339844
1083	106.29334	1873.35717773438
1084	106.29924	1883.57141113281
1085	106.30515	1874.96423339844
1086	106.31105	1878.53576660156
1087	106.31695	1871.75
1088	106.32285	1876.85717773438
1089	106.32876	1862.71423339844
1090	106.33466	1877.17858886719
1091	106.34057	1877.42858886719
1092	106.34647	1877.82141113281
1093	106.35237	1886.67858886719
1094	106.35828	1879.46423339844
1095	106.36418	1886.92858886719
1096	106.37009	1871.89282226563
1097	106.37599	1873.82141113281
1098	106.38189	1869.5
1099	106.38780	1871.14282226563
1100	106.39370	1875.92858886719
1101	106.39961	1876.42858886719
1102	106.40551	1878.82141113281
1103	106.41142	1885.03576660156
1104	106.41733	1867.17858886719
1105	106.42323	1882.57141113281
1106	106.42914	1859.25
1107	106.43504	1879.71423339844
1108	106.44095	1885.25
1109	106.44686	1877.67858886719
1110	106.45276	1875.03576660156
1111	106.45867	1882.07141113281
1112	106.46458	1887.35717773438
1113	106.47048	1886.21423339844
1114	106.47639	1881.35717773438
1115	106.48230	1886.57141113281
1116	106.48821	1877.75
1117	106.49411	1889
1118	106.50002	1883.46423339844
1119	106.50593	1861.60717773438
1120	106.51184	1872.25
1121	106.51775	1860.57141113281
1122	106.52366	1881.17858886719
1123	106.52957	1880.07141113281
1124	106.53547	1873.25
1125	106.54138	1881.42858886719
1126	106.54729	1883.89282226563
1127	106.55320	1881.14282226563
1128	106.55911	1871.64282226563
1129	106.56502	1880.82141113281
1130	106.57093	1882.57141113281
1131	106.57684	1869.92858886719
1132	106.58275	1884.35717773438
1133	106.58866	1882.53576660156
1134	106.59457	1874.96423339844
1135	106.60048	1877.39282226563
1136	106.60639	1883.46423339844
1137	106.61231	1887.32141113281
1138	106.61822	1886.71423339844
1139	106.62413	1890.64282226563
1140	106.63004	1878.85717773438
1141	106.63595	1862.10717773438
1142	106.64186	1877.67858886719
1143	106.64778	1875.35717773438
1144	106.65369	1873.03576660156
1145	106.65960	1883.89282226563
1146	106.66551	1872.14282226563
1147	106.67143	1881.25
1148	106.67734	1876.35717773438
1149	106.68325	1874.82141113281
1150	106.68916	1873.25
1151	106.69508	1864.10717773438
1152	106.70099	1862.85717773438
1153	106.70691	1877.25
1154	106.71282	1868.67858886719
1155	106.71873	1870.64282226563
1156	106.72465	1868.57141113281
1157	106.73056	1877.42858886719
1158	106.73648	1866.32141113281
1159	106.74239	1866.35717773438
1160	106.74831	1875.89282226563
1161	106.75422	1882.07141113281
1162	106.76014	1882.21423339844
1163	106.76605	1881.60717773438
1164	106.77197	1896.85717773438
1165	106.77788	1879.10717773438
1166	106.78380	1875.85717773438
1167	106.78971	1879.25
1168	106.79563	1889.17858886719
1169	106.80155	1885
1170	106.80746	1875.14282226563
1171	106.81338	1893.53576660156
1172	106.81930	1871.89282226563
1173	106.82521	1876.10717773438
1174	106.83113	1875.42858886719
1175	106.83705	1868.67858886719
1176	106.84297	1867.32141113281
1177	106.84888	1882.78576660156
1178	106.85480	1888.28576660156
1179	106.86072	1876.67858886719
1180	106.86664	1873.25
1181	106.87256	1881.07141113281
1182	106.87847	1878.96423339844
1183	106.88439	1887.10717773438
1184	106.89031	1897.42858886719
1185	106.89623	1894.64282226563
1186	106.90215	1892.85717773438
1187	106.90807	1911.75
1188	106.91399	1927.32141113281
1189	106.91991	2009.14282226563
1190	106.92583	2064.57153320313
1191	106.93175	2105.53564453125
1192	106.93767	2070
1193	106.94359	2052
1194	106.94951	2007.14282226563
1195	106.95543	1983
1196	106.96135	1945.71423339844
1197	106.96727	1940.89282226563
1198	106.97319	1919.10717773438
1199	106.97911	1916.53576660156
1200	106.98503	1903.21423339844
1201	106.99096	1918.35717773438
1202	106.99688	1915.17858886719
1203	107.00280	1918.5
1204	107.00872	1923.28576660156
1205	107.01464	1907.5
1206	107.02057	1922.82141113281
1207	107.02649	1952.75
1208	107.03241	2027.85717773438
1209	107.03833	2113.92846679688
1210	107.04426	2146.64282226563
1211	107.05018	2159.75
1212	107.05610	2210.67846679688
1213	107.06203	2294.85717773438
1214	107.06795	2386.5
1215	107.07388	2471.25
1216	107.07980	2478.82153320313
1217	107.08572	2402.92846679688
1218	107.09165	2297.17846679688
1219	107.09757	2206.32153320313
1220	107.10350	2131.03564453125
1221	107.10942	2065.21435546875
1222	107.11535	2013.5
1223	107.12127	1991.96423339844
1224	107.12720	1968.32141113281
1225	107.13312	1960.71423339844
1226	107.13905	1950.42858886719
1227	107.14497	1943.46423339844
1228	107.15090	1928.42858886719
1229	107.15683	1917.85717773438
1230	107.16275	1928.67858886719
1231	107.16868	1913.03576660156
1232	107.17461	1906.85717773438
1233	107.18053	1909.67858886719
1234	107.18646	1900.64282226563
1235	107.19239	1903.53576660156
1236	107.19831	1899.71423339844
1237	107.20424	1889
1238	107.21017	1904.71423339844
1239	107.21610	1899.57141113281
1240	107.22203	1901.89282226563
1241	107.22795	1896.39282226563
1242	107.23388	1886.03576660156
1243	107.23981	1901.39282226563
1244	107.24574	1888.10717773438
1245	107.25167	1902.25
1246	107.25760	1900.28576660156
1247	107.26353	1891.35717773438
1248	107.26945	1889.07141113281
1249	107.27538	1880.17858886719
1250	107.28131	1890
1251	107.28724	1895.89282226563
1252	107.29317	1882.82141113281
1253	107.29910	1889.32141113281
1254	107.30503	1879.07141113281
1255	107.31096	1886.53576660156
1256	107.31690	1877.75
1257	107.32283	1883.78576660156
1258	107.32876	1880.82141113281
1259	107.33469	1879.17858886719
1260	107.34062	1891.07141113281
1261	107.34655	1884.25
1262	107.35248	1882.85717773438
1263	107.35841	1887.71423339844
1264	107.36435	1890.39282226563
1265	107.37028	1891.32141113281
1266	107.37621	1890.07141113281
1267	107.38214	1893.32141113281
1268	107.38807	1906.57141113281
1269	107.39401	1891.10717773438
1270	107.39994	1890.28576660156
1271	107.40587	1876.85717773438
1272	107.41181	1881.57141113281
1273	107.41774	1883
1274	107.42367	1885.03576660156
1275	107.42961	1879.35717773438
1276	107.43554	1857.42858886719
1277	107.44148	1878.92858886719
1278	107.44741	1874.39282226563
1279	107.45334	1877.21423339844
1280	107.45928	1875.5
1281	107.46521	1867.03576660156
1282	107.47115	1876.71423339844
1283	107.47708	1874.92858886719
1284	107.48302	1872.39282226563
1285	107.48895	1867.89282226563
1286	107.49489	1882.35717773438
1287	107.50082	1882.60717773438
1288	107.50676	1878.10717773438
1289	107.51270	1890.21423339844
1290	107.51863	1881.82141113281
1291	107.52457	1881.39282226563
1292	107.53051	1887.92858886719
1293	107.53644	1870.57141113281
1294	107.54238	1882.10717773438
1295	107.54832	1880.89282226563
1296	107.55425	1880.89282226563
1297	107.56019	1878.75
1298	107.56613	1882.10717773438
1299	107.57207	1870.53576660156
1300	107.57800	1873.17858886719
1301	107.58394	1875.39282226563
1302	107.58988	1876.25
1303	107.59582	1888.25
1304	107.60176	1881.35717773438
1305	107.60769	1882.53576660156
1306	107.61363	1893.67858886719
1307	107.61957	1887.89282226563
1308	107.62551	1880.71423339844
1309	107.63145	1886.46423339844
1310	107.63739	1886.35717773438
1311	107.64333	1876.35717773438
1312	107.64927	1888.60717773438
1313	107.65521	1878.67858886719
1314	107.66115	1886.28576660156
1315	107.66709	1873.85717773438
1316	107.67303	1874.78576660156
1317	107.67897	1867.96423339844
1318	107.68491	1869.46423339844
1319	107.69085	1875.64282226563
1320	107.69679	1884.67858886719
1321	107.70273	1874.57141113281
1322	107.70868	1861.85717773438
1323	107.71462	1873.25
1324	107.72056	1885.96423339844
1325	107.72650	1882.03576660156
1326	107.73244	1886.78576660156
1327	107.73839	1880.82141113281
1328	107.74433	1895.35717773438
1329	107.75027	1875.25
1330	107.75621	1891.03576660156
1331	107.76216	1889.96423339844
1332	107.76810	1881.67858886719
1333	107.77404	1891.96423339844
1334	107.77999	1884.53576660156
1335	107.78593	1872.03576660156
1336	107.79187	1879.10717773438
1337	107.79782	1878.5
1338	107.80376	1888.67858886719
1339	107.80971	1896.14282226563
1340	107.81565	1891.78576660156
1341	107.82159	1878.5
1342	107.82754	1872.21423339844
1343	107.83348	1883.53576660156
1344	107.83943	1881.67858886719
1345	107.84537	1890
1346	107.85132	1881.53576660156
1347	107.85726	1879.42858886719
1348	107.86321	1882.71423339844
1349	107.86916	1874.46423339844
1350	107.87510	1878.21423339844
1351	107.88105	1882.32141113281
1352	107.88699	1873.21423339844
1353	107.89294	1877.78576660156
1354	107.89889	1893.39282226563
1355	107.90483	1883
1356	107.91078	1879
1357	107.91673	1899.53576660156
1358	107.92268	1903.75
1359	107.92862	1917.67858886719
1360	107.93457	1907.03576660156
1361	107.94052	1920.25
1362	107.94647	1912.14282226563
1363	107.95241	1934.57141113281
1364	107.95836	1951.39282226563
1365	107.96431	1933.39282226563
1366	107.97026	1923.21423339844
1367	107.97621	1919
1368	107.98216	1899.64282226563
1369	107.98811	1905.96423339844
1370	107.99406	1885.07141113281
1371	108.00001	1882.39282226563
1372	108.00596	1896.57141113281
1373	108.01191	1901.21423339844
1374	108.01786	1912.78576660156
1375	108.02381	1951.42858886719
1376	108.02976	2020.21423339844
1377	108.03571	2114.67846679688
1378	108.04166	2167.46435546875
1379	108.04761	2168.46435546875
1380	108.05356	2157.42846679688
1381	108.05951	2129.10717773438
1382	108.06546	2111.89282226563
1383	108.07141	2103.14282226563
1384	108.07736	2092.07153320313
1385	108.08332	2087.60717773438
1386	108.08927	2039.60717773438
1387	108.09522	2011.03576660156
1388	108.10117	1970.03576660156
1389	108.10712	1942.28576660156
1390	108.11308	1937.03576660156
1391	108.11903	1927.28576660156
1392	108.12498	1925.17858886719
1393	108.13093	1916.07141113281
1394	108.13689	1906.53576660156
1395	108.14284	1907.25
1396	108.14879	1901.10717773438
1397	108.15475	1885.5
1398	108.16070	1891.64282226563
1399	108.16666	1890.03576660156
1400	108.17261	1896.42858886719
1401	108.17857	1892.14282226563
1402	108.18452	1899.53576660156
1403	108.19047	1894.35717773438
1404	108.19643	1893.10717773438
1405	108.20238	1893.67858886719
1406	108.20834	1887
1407	108.21429	1889.60717773438
1408	108.22025	1885.35717773438
1409	108.22621	1894.64282226563
1410	108.23216	1885.78576660156
1411	108.23812	1890.21423339844
1412	108.24407	1887.03576660156
1413	108.25003	1885.60717773438
1414	108.25599	1879.14282226563
1415	108.26194	1872.10717773438
1416	108.26790	1870.57141113281
1417	108.27386	1900.32141113281
1418	108.27981	1882.89282226563
1419	108.28577	1891.5
1420	108.29173	1886.03576660156
1421	108.29769	1871.82141113281
1422	108.30364	1884.82141113281
1423	108.30960	1893.21423339844
1424	108.31556	1881.67858886719
1425	108.32152	1891.10717773438
1426	108.32748	1877.67858886719
1427	108.33344	1890.64282226563
1428	108.33939	1877.64282226563
1429	108.34535	1869.57141113281
1430	108.35131	1875.78576660156
1431	108.35727	1883.28576660156
1432	108.36323	1895.71423339844
1433	108.36919	1877.14282226563
1434	108.37515	1877.82141113281
1435	108.38111	1870.92858886719
1436	108.38707	1888.17858886719
1437	108.39303	1882.67858886719
1438	108.39899	1885.96423339844
1439	108.40495	1887.75
1440	108.41091	1874.89282226563
1441	108.41687	1879.03576660156
1442	108.42283	1881.85717773438
1443	108.42880	1891.46423339844
1444	108.43476	1873.53576660156
1445	108.44072	1885.67858886719
1446	108.44668	1881.92858886719
1447	108.45264	1892.21423339844
1448	108.45860	1885
1449	108.46457	1876.75
1450	108.47053	1882.25
1451	108.47649	1879.71423339844
1452	108.48245	1874.60717773438
1453	108.48842	1873.75
1454	108.49438	1880.82141113281
1455	108.50034	1873.42858886719
1456	108.50631	1890.25
1457	108.51227	1885.82141113281
1458	108.51823	1887.82141113281
1459	108.52420	1878.21423339844
1460	108.53016	1885.5
1461	108.53613	1887.42858886719
1462	108.54209	1893.71423339844
1463	108.54805	1880.75
1464	108.55402	1880.21423339844
1465	108.55998	1881.39282226563
1466	108.56595	1879.5
1467	108.57191	1886.42858886719
1468	108.57788	1887.82141113281
1469	108.58385	1867.64282226563
1470	108.58981	1867.57141113281
1471	108.59578	1864.07141113281
1472	108.60174	1875.03576660156
1473	108.60771	1864.85717773438
1474	108.61368	1874.42858886719
1475	108.61964	1886.35717773438
1476	108.62561	1875.85717773438
1477	108.63158	1882.14282226563
1478	108.63754	1877.60717773438
1479	108.64351	1889.78576660156
1480	108.64948	1886.07141113281
1481	108.65544	1873
1482	108.66141	1877.46423339844
1483	108.66738	1878.75
1484	108.67335	1890
1485	108.67932	1885
1486	108.68528	1874.03576660156
1487	108.69125	1884.03576660156
1488	108.69722	1875
1489	108.70319	1867.82141113281
1490	108.70916	1869.5
1491	108.71513	1867.39282226563
1492	108.72110	1887.82141113281
1493	108.72707	1867.17858886719
1494	108.73304	1871.67858886719
1495	108.73901	1869.39282226563
1496	108.74498	1879.60717773438
1497	108.75095	1886.64282226563
1498	108.75692	1871.10717773438
1499	108.76289	1885.85717773438
1500	108.76886	1885.64282226563
1501	108.77483	1874.10717773438
1502	108.78080	1881.96423339844
1503	108.78677	1882.60717773438
1504	108.79274	1888.67858886719
1505	108.79871	1898.64282226563
1506	108.80468	1895.92858886719
1507	108.81066	1889.35717773438
1508	108.81663	1891
1509	108.82260	1890.89282226563
1510	108.82857	1888.39282226563
1511	108.83454	1889.14282226563
1512	108.84052	1878.53576660156
1513	108.84649	1894.25
1514	108.85246	1897.75
1515	108.85844	1891.96423339844
1516	108.86441	1897.92858886719
1517	108.87038	1907.82141113281
1518	108.87636	1886.96423339844
1519	108.88233	1890.21423339844
1520	108.88830	1896.60717773438
1521	108.89428	1919.07141113281
1522	108.90025	1946.96423339844
1523	108.90623	1971.53576660156
1524	108.91220	1978.39282226563
1525	108.91817	1962.92858886719
1526	108.92415	1973.32141113281
1527	108.93012	1978.89282226563
1528	108.93610	1956.39282226563
1529	108.94207	1947.5
1530	108.94805	1935.64282226563
1531	108.95403	1924.64282226563
1532	108.96000	1933.64282226563
1533	108.96598	1920.46423339844
1534	108.97195	1917.28576660156
1535	108.97793	1886.89282226563
1536	108.98391	1904.32141113281
1537	108.98988	1908.07141113281
1538	108.99586	1903.57141113281
1539	109.00184	1904
1540	109.00781	1894.35717773438
1541	109.01379	1912.57141113281
1542	109.01977	1919.67858886719
1543	109.02575	1933.35717773438
1544	109.03172	1949.5
1545	109.03770	1955.89282226563
1546	109.04368	1999.71423339844
1547	109.04966	2104.21435546875
1548	109.05564	2192.14282226563
1549	109.06162	2219.17846679688
1550	109.06759	2192.82153320313
1551	109.07357	2155.17846679688
1552	109.07955	2201.64282226563
1553	109.08553	2370.5
1554	109.09151	2526.60717773438
1555	109.09749	2589.85717773438
1556	109.10347	2512
1557	109.10945	2399.75
1558	109.11543	2283.39282226563
1559	109.12141	2186.42846679688
1560	109.12739	2121.67846679688
1561	109.13337	2049.39282226563
1562	109.13935	2022.78576660156
1563	109.14533	1981.17858886719
1564	109.15131	1972.10717773438
1565	109.15730	1959.07141113281
1566	109.16328	1936.42858886719
1567	109.16926	1922.03576660156
1568	109.17524	1921.82141113281
1569	109.18122	1930.28576660156
1570	109.18720	1936.28576660156
1571	109.19319	1935.89282226563
1572	109.19917	1922.64282226563
1573	109.20515	1910.28576660156
1574	109.21113	1908.5
1575	109.21712	1908.14282226563
1576	109.22310	1909.89282226563
1577	109.22908	1902.17858886719
1578	109.23507	1890.28576660156
1579	109.24105	1890.67858886719
1580	109.24703	1895.07141113281
1581	109.25302	1894.21423339844
1582	109.25900	1895.42858886719
1583	109.26499	1906.21423339844
1584	109.27097	1895.17858886719
1585	109.27695	1901.10717773438
1586	109.28294	1889.82141113281
1587	109.28892	1897.21423339844
1588	109.29491	1898.35717773438
1589	109.30089	1883.07141113281
1590	109.30688	1897.42858886719
1591	109.31287	1892.39282226563
1592	109.31885	1908.82141113281
1593	109.32484	1899.28576660156
1594	109.33082	1887.32141113281
1595	109.33681	1889.07141113281
1596	109.34280	1870.75
1597	109.34878	1896.53576660156
1598	109.35477	1882.85717773438
1599	109.36076	1878.92858886719
1600	109.36674	1886.60717773438
1601	109.37273	1890.60717773438
1602	109.37872	1891.03576660156
1603	109.38470	1877.71423339844
1604	109.39069	1879.96423339844
1605	109.39668	1884.92858886719
1606	109.40267	1879.17858886719
1607	109.40866	1891.21423339844
1608	109.41464	1885.67858886719
1609	109.42063	1891.75
1610	109.42662	1887.21423339844
1611	109.43261	1887.35717773438
1612	109.43860	1889.64282226563
1613	109.44459	1893.85717773438
1614	109.45058	1899.92858886719
1615	109.45657	1884.60717773438
1616	109.46256	1897.35717773438
1617	109.46855	1891.21423339844
1618	109.47454	1887.39282226563
1619	109.48053	1882.64282226563
1620	109.48652	1874.35717773438
1621	109.49251	1877.25
1622	109.49850	1883.10717773438
1623	109.50449	1877.10717773438
1624	109.51048	1883.64282226563
1625	109.51647	1890.42858886719
1626	109.52246	1900.14282226563
1627	109.52845	1891.21423339844
1628	109.53444	1893.53576660156
1629	109.54044	1896.78576660156
1630	109.54643	1884.89282226563
1631	109.55242	1871.07141113281
1632	109.55841	1875.85717773438
1633	109.56440	1873.25
1634	109.57040	1886.42858886719
1635	109.57639	1885.60717773438
1636	109.58238	1885.21423339844
1637	109.58837	1874.53576660156
1638	109.59437	1888.42858886719
1639	109.60036	1877
1640	109.60635	1883.21423339844
1641	109.61235	1878.71423339844
1642	109.61834	1890.64282226563
1643	109.62434	1892.78576660156
1644	109.63033	1875.25
1645	109.63632	1878.89282226563
1646	109.64232	1875
1647	109.64831	1880.67858886719
1648	109.65431	1876.21423339844
1649	109.66030	1881.14282226563
1650	109.66630	1880.42858886719
1651	109.67229	1881.14282226563
1652	109.67829	1878.17858886719
1653	109.68429	1875.82141113281
1654	109.69028	1886.5
1655	109.69628	1869.35717773438
1656	109.70227	1873.39282226563
1657	109.70827	1876.5
1658	109.71427	1888.64282226563
1659	109.72026	1873.78576660156
1660	109.72626	1889.17858886719
1661	109.73226	1867.32141113281
1662	109.73825	1879.64282226563
1663	109.74425	1879.42858886719
1664	109.75025	1883
1665	109.75625	1876.35717773438
1666	109.76224	1887.82141113281
1667	109.76824	1875.25
1668	109.77424	1883.89282226563
1669	109.78024	1877.96423339844
1670	109.78624	1882.75
1671	109.79224	1870.85717773438
1672	109.79823	1876.67858886719
1673	109.80423	1867.60717773438
1674	109.81023	1871.60717773438
1675	109.81623	1866.96423339844
1676	109.82223	1872.57141113281
1677	109.82823	1878.67858886719
1678	109.83423	1871.89282226563
1679	109.84023	1874.03576660156
1680	109.84623	1886.17858886719
1681	109.85223	1892.17858886719
1682	109.85823	1878.64282226563
1683	109.86423	1872.5
1684	109.87023	1887.89282226563
1685	109.87623	1882.32141113281
1686	109.88223	1871.14282226563
1687	109.88824	1878.42858886719
1688	109.89424	1887.5
1689	109.90024	1885.14282226563
1690	109.90624	1887.39282226563
1691	109.91224	1886.28576660156
1692	109.91824	1904.60717773438
1693	109.92425	1949.96423339844
1694	109.93025	2009.28576660156
1695	109.93625	2032.39282226563
1696	109.94225	2038.28576660156
1697	109.94826	2014.75
1698	109.95426	1997.82141113281
1699	109.96026	1955.92858886719
1700	109.96627	1940.71423339844
1701	109.97227	1931.64282226563
1702	109.97827	1915.85717773438
1703	109.98428	1901.53576660156
1704	109.99028	1913.35717773438
1705	109.99628	1893.14282226563
1706	110.00229	1890.03576660156
1707	110.00829	1886.32141113281
1708	110.01430	1901.5
1709	110.02030	1895.39282226563
1710	110.02631	1910.39282226563
1711	110.03231	1914.5
1712	110.03832	1913.75
1713	110.04432	1933.14282226563
1714	110.05033	1963.60717773438
1715	110.05634	2006.46423339844
1716	110.06234	2026.53576660156
1717	110.06835	2033.5
1718	110.07435	2011.82141113281
1719	110.08036	1987.25
1720	110.08637	1995.57141113281
1721	110.09237	1997.78576660156
1722	110.09838	1990.28576660156
1723	110.10439	1956.14282226563
1724	110.11040	1956.03576660156
1725	110.11640	1941.5
1726	110.12241	1926.57141113281
1727	110.12842	1897.57141113281
1728	110.13443	1910.10717773438
1729	110.14043	1906.60717773438
1730	110.14644	1901
1731	110.15245	1888.53576660156
1732	110.15846	1903.57141113281
1733	110.16447	1909.42858886719
1734	110.17048	1890.75
1735	110.17649	1876.03576660156
1736	110.18250	1880.42858886719
1737	110.18850	1877.71423339844
1738	110.19451	1881.64282226563
1739	110.20052	1868.75
1740	110.20653	1877.89282226563
1741	110.21254	1882.85717773438
1742	110.21855	1879.5
1743	110.22456	1890.42858886719
1744	110.23058	1895.92858886719
1745	110.23659	1886.67858886719
1746	110.24260	1870.57141113281
1747	110.24861	1874.35717773438
1748	110.25462	1886.64282226563
1749	110.26063	1884.5
1750	110.26664	1882.75
1751	110.27265	1868
1752	110.27867	1881.25
1753	110.28468	1886.78576660156
1754	110.29069	1876.35717773438
1755	110.29670	1870
1756	110.30271	1886.85717773438
1757	110.30873	1873.39282226563
1758	110.31474	1865.71423339844
1759	110.32075	1872.21423339844
1760	110.32677	1882.85717773438
1761	110.33278	1887.5
1762	110.33879	1876.14282226563
1763	110.34481	1880.39282226563
1764	110.35082	1869.21423339844
1765	110.35683	1891.35717773438
1766	110.36285	1875.57141113281
1767	110.36886	1879
1768	110.37488	1876.67858886719
1769	110.38089	1878.75
1770	110.38691	1876.57141113281
1771	110.39292	1883.25
1772	110.39894	1879.75
1773	110.40495	1888.5
1774	110.41097	1877.21423339844
1775	110.41698	1878
1776	110.42300	1885.39282226563
1777	110.42902	1887.10717773438
1778	110.43503	1898.03576660156
1779	110.44105	1887
1780	110.44706	1892.57141113281
1781	110.45308	1906.96423339844
1782	110.45910	1898.57141113281
1783	110.46512	1896.57141113281
1784	110.47113	1882.35717773438
1785	110.47715	1892.42858886719
1786	110.48317	1889.82141113281
1787	110.48918	1886.25
1788	110.49520	1881.17858886719
1789	110.50122	1882.17858886719
1790	110.50724	1879.78576660156
1791	110.51326	1887.21423339844
1792	110.51927	1881.35717773438
1793	110.52529	1886.96423339844
1794	110.53131	1879.78576660156
1795	110.53733	1886.32141113281
1796	110.54335	1886.42858886719
1797	110.54937	1895.57141113281
1798	110.55539	1892.92858886719
1799	110.56141	1884.21423339844
1800	110.56743	1901.82141113281
1801	110.57345	1884.03576660156
1802	110.57947	1875.53576660156
1803	110.58549	1883.92858886719
1804	110.59151	1882.10717773438
1805	110.59753	1892.71423339844
1806	110.60355	1883.25
1807	110.60957	1874.85717773438
1808	110.61559	1877.96423339844
1809	110.62161	1884.21423339844
1810	110.62763	1875.25
1811	110.63366	1877.92858886719
1812	110.63968	1877.67858886719
1813	110.64570	1888.71423339844
1814	110.65172	1884.14282226563
1815	110.65774	1887.53576660156
1816	110.66377	1877.17858886719
1817	110.66979	1888.03576660156
1818	110.67581	1883.92858886719
1819	110.68183	1884.10717773438
1820	110.68786	1891.64282226563
1821	110.69388	1874.32141113281
1822	110.69990	1871.32141113281
1823	110.70593	1869.42858886719
1824	110.71195	1873.60717773438
1825	110.71797	1866.78576660156
1826	110.72400	1874.42858886719
1827	110.73002	1880.32141113281
1828	110.73605	1874.5
1829	110.74207	1871.42858886719
1830	110.74810	1865.46423339844
1831	110.75412	1869.67858886719
1832	110.76015	1876.03576660156
1833	110.76617	1870.14282226563
1834	110.77220	1877.42858886719
1835	110.77822	1868.42858886719
1836	110.78425	1876.71423339844
1837	110.79027	1885.92858886719
1838	110.79630	1883.5
1839	110.80233	1875.39282226563
1840	110.80835	1881.57141113281
1841	110.81438	1875.35717773438
1842	110.82041	1886.57141113281
1843	110.82643	1880
1844	110.83246	1876.21423339844
1845	110.83849	1884.53576660156
1846	110.84451	1878.96423339844
1847	110.85054	1880.14282226563
1848	110.85657	1874.78576660156
1849	110.86260	1874.07141113281
1850	110.86862	1874.89282226563
1851	110.87465	1869.96423339844
1852	110.88068	1873.96423339844
1853	110.88671	1877.67858886719
1854	110.89274	1890.92858886719
1855	110.89877	1899.96423339844
1856	110.90480	1929.28576660156
1857	110.91082	1922.85717773438
1858	110.91685	1925.85717773438
1859	110.92288	1929.28576660156
1860	110.92891	1914.39282226563
1861	110.93494	1902.64282226563
1862	110.94097	1906
1863	110.94700	1902.35717773438
1864	110.95303	1895.39282226563
1865	110.95906	1895.17858886719
1866	110.96509	1902.96423339844
1867	110.97112	1896.14282226563
1868	110.97715	1887.64282226563
1869	110.98319	1891.32141113281
1870	110.98922	1899.64282226563
1871	110.99525	1900.25
1872	111.00128	1898.07141113281
1873	111.00731	1912.28576660156
1874	111.01334	1897.46423339844
1875	111.01938	1925.78576660156
1876	111.02541	1991.10717773438
1877	111.03144	2068.67846679688
1878	111.03747	2145.28564453125
1879	111.04351	2159.10717773438
1880	111.04954	2130.10717773438
1881	111.05557	2092.78564453125
1882	111.06160	2114.82153320313
1883	111.06764	2175.53564453125
1884	111.07367	2194.5
1885	111.07970	2170.14282226563
1886	111.08574	2131.82153320313
1887	111.09177	2083.03564453125
1888	111.09781	2051.42846679688
1889	111.10384	2035.5
1890	111.10988	2023.32141113281
1891	111.11591	2000.75
1892	111.12195	1985.07141113281
1893	111.12798	1962.57141113281
1894	111.13402	1953.5
1895	111.14005	1954.35717773438
1896	111.14609	1932.32141113281
1897	111.15212	1927.92858886719
1898	111.15816	1910.60717773438
1899	111.16419	1905.67858886719
1900	111.17023	1901.17858886719
1901	111.17627	1897.53576660156
1902	111.18230	1900.64282226563
1903	111.18834	1883.75
1904	111.19438	1893.21423339844
1905	111.20041	1888.14282226563
1906	111.20645	1902.35717773438
1907	111.21249	1887.78576660156
1908	111.21852	1868.78576660156
1909	111.22456	1871.21423339844
1910	111.23060	1875.67858886719
1911	111.23664	1888.39282226563
1912	111.24268	1894.32141113281
1913	111.24871	1899.28576660156
1914	111.25475	1900.35717773438
1915	111.26079	1892.5
1916	111.26683	1882
1917	111.27287	1887.85717773438
1918	111.27891	1894.53576660156
1919	111.28495	1893.32141113281
1920	111.29099	1879.03576660156
1921	111.29703	1893.71423339844
1922	111.30307	1892.14282226563
1923	111.30911	1893.32141113281
1924	111.31515	1888.21423339844
1925	111.32119	1880.28576660156
1926	111.32723	1867.96423339844
1927	111.33327	1877.89282226563
1928	111.33931	1877.85717773438
1929	111.34535	1887.60717773438
1930	111.35139	1884.89282226563
1931	111.35743	1877.17858886719
1932	111.36347	1887.92858886719
1933	111.36951	1871.5
1934	111.37556	1867.10717773438
1935	111.38160	1884.17858886719
1936	111.38764	1886.32141113281
1937	111.39368	1890.35717773438
1938	111.39972	1883.85717773438
1939	111.40577	1872.28576660156
1940	111.41181	1886.53576660156
1941	111.41785	1867.89282226563
1942	111.42389	1888.75
1943	111.42994	1899.64282226563
1944	111.43598	1891.67858886719
1945	111.44202	1897.82141113281
1946	111.44807	1897.03576660156
1947	111.45411	1872.60717773438
1948	111.46016	1886.07141113281
1949	111.46620	1883.10717773438
1950	111.47224	1876.25
1951	111.47829	1874
1952	111.48433	1874.67858886719
1953	111.49038	1869.67858886719
1954	111.49642	1863.10717773438
1955	111.50247	1872
1956	111.50851	1882.25
1957	111.51456	1875.82141113281
1958	111.52061	1866.03576660156
1959	111.52665	1869.82141113281
1960	111.53270	1880.25
1961	111.53874	1869.10717773438
1962	111.54479	1884.96423339844
1963	111.55084	1873.32141113281
1964	111.55688	1880.21423339844
1965	111.56293	1863.35717773438
1966	111.56898	1865.39282226563
1967	111.57502	1871.75
1968	111.58107	1860.96423339844
1969	111.58712	1876.53576660156
1970	111.59317	1879.71423339844
1971	111.59921	1876.82141113281
1972	111.60526	1885.32141113281
1973	111.61131	1884.71423339844
1974	111.61736	1877.60717773438
1975	111.62341	1883.14282226563
1976	111.62945	1868.71423339844
1977	111.63550	1873.67858886719
1978	111.64155	1875.21423339844
1979	111.64760	1873.60717773438
1980	111.65365	1872.57141113281
1981	111.65970	1867.25
1982	111.66575	1882.85717773438
1983	111.67180	1876.78576660156
1984	111.67785	1881.67858886719
1985	111.68390	1899.57141113281
1986	111.68995	1865.57141113281
1987	111.69600	1895.82141113281
1988	111.70205	1889.75
1989	111.70810	1885.39282226563
1990	111.71415	1889.96423339844
1991	111.72020	1873.85717773438
1992	111.72625	1869.25
1993	111.73231	1875.57141113281
1994	111.73836	1873.60717773438
1995	111.74441	1873.53576660156
1996	111.75046	1876.60717773438
1997	111.75651	1879.75
[truncated: 486,206 more rows]
