# Supplementary material for: Human granulocyte-colony stimulating factor (G-CSF)/stem cell factor (SCF) fusion proteins: design, characterization and activity
Source: PeerJ. 2020 Aug 21;8:e9788. doi: 10.7717/peerj.9788 (PMC7444511; doi:10.7717/peerj.9788)
Supplement: Supplemental Information 8 [file peerj-08-9788-s008.zip › 20190423-07_GCSF-SCF_Deconvoluted_Mass.csv]

#"+ESI Scan (4.695-4.922 min	15 Scans) Frag=250.0V 20190423-07_GCSF-SCF.d Subtract Deconvoluted (Isotope Width=11.4)"
#Point	X(Daltons)	Y(Counts)
0	10000.00	4.3240473246442E-07
1	10000.50	8.9640536771185E-07
2	10001.00	1.35758671149233E-06
3	10001.50	1.78441950993147E-06
4	10002.00	2.15602699427109E-06
5	10002.50	2.46179729401774E-06
6	10003.00	2.70038412963913E-06
7	10003.50	2.87754369310278E-06
8	10004.00	3.00348619930446E-06
9	10004.50	3.09036158796516E-06
10	10005.00	3.15029956254875E-06
11	10005.50	3.19416471938894E-06
12	10006.00	3.23098879562167E-06
13	10006.50	3.2679276955605E-06
14	10007.00	3.31054820890131E-06
15	10007.50	3.36327389049984E-06
16	10008.00	3.42986004397972E-06
17	10008.50	3.51380890606379E-06
18	10009.00	3.61868410436728E-06
19	10009.50	3.7483187043108E-06
20	10010.00	3.90693003282649E-06
21	10010.50	4.09918493460282E-06
22	10011.00	4.33025206802995E-06
23	10011.50	4.60588671558071E-06
24	10012.00	4.9325776672049E-06
25	10012.50	5.31777004653122E-06
26	10013.00	5.7701627156348E-06
27	10013.50	6.30004524282413E-06
28	10014.00	6.91964078214369E-06
29	10014.50	7.64340347814141E-06
30	10015.00	8.48823765409179E-06
31	10015.50	9.47365060710581E-06
32	10016.00	1.06219222288928E-05
33	10016.50	1.19584674393991E-05
34	10017.00	1.35126820168807E-05
35	10017.50	1.53196633618791E-05
36	10018.00	1.74232463905355E-05
37	10018.50	1.98808247660054E-05
38	10019.00	2.2770280338591E-05
39	10019.50	2.61993936874205E-05
40	10020.00	3.03179804177489E-05
41	10020.50	3.53332980012055E-05
42	10021.00	4.15295617131051E-05
43	10021.50	4.92930339532904E-05
44	10022.00	5.91448988416232E-05
45	10022.50	7.17850853106938E-05
46	10023.00	8.81517480593175E-05
47	10023.50	0.00010950325668091
48	10024.00	0.000137533206725493
49	10024.50	0.000174534230609424
50	10025.00	0.00022363338212017
51	10025.50	0.000289130228338763
52	10026.00	0.000376976502593607
53	10026.50	0.000495439337100834
54	10027.00	0.000655982352327555
55	10027.50	0.000874365272466093
56	10028.00	0.00117188831791282
57	10028.50	0.00157655973453075
58	10029.00	0.00212373677641153
59	10029.50	0.00285549252294004
60	10030.00	0.00381770916283131
61	10030.50	0.0050539099611342
62	10031.00	0.0065954327583313
63	10031.50	0.00844894256442785
64	10032.00	0.0105842454358935
65	10032.50	0.0129270805045962
66	10033.00	0.0153616117313504
67	10033.50	0.0177448876202106
68	10034.00	0.019930973649025
69	10034.50	0.0217980686575174
70	10035.00	0.0232701636850834
71	10035.50	0.0243269857019186
72	10036.00	0.0250007584691048
73	10036.50	0.0253630336374044
74	10037.00	0.0255073234438896
75	10037.50	0.0255329962819815
76	10038.00	0.0255337208509445
77	10038.50	0.0255914367735386
78	10039.00	0.0257750507444143
79	10039.50	0.0261423345655203
80	10040.00	0.0267434846609831
81	10040.50	0.0276250950992107
82	10041.00	0.0288336686789989
83	10041.50	0.0304179880768061
84	10042.00	0.0324297770857811
85	10042.50	0.03492197021842
86	10043.00	0.0379438437521458
87	10043.50	0.0415322631597519
88	10044.00	0.0456986464560032
89	10044.50	0.0504121743142605
90	10045.00	0.0555814653635025
91	10045.50	0.0610392428934574
92	10046.00	0.0665364861488342
93	10046.50	0.0717529803514481
94	10047.00	0.0763284489512444
95	10047.50	0.0799119845032692
96	10048.00	0.0822196528315544
97	10048.50	0.0830841436982155
98	10049.00	0.0824809595942497
99	10049.50	0.0805228129029274
100	10050.00	0.0774254575371742
101	10050.50	0.0734573230147362
102	10051.00	0.0688889175653458
103	10051.50	0.063954770565033
104	10052.00	0.058833971619606
105	10052.50	0.0536488778889179
106	10053.00	0.04847701638937
107	10053.50	0.0433696135878563
108	10054.00	0.0383702889084816
109	10054.50	0.0335287265479565
110	10055.00	0.0289062261581421
111	10055.50	0.0245726481080055
112	10056.00	0.020596943795681
113	10056.50	0.0170354023575783
114	10057.00	0.0139219863340259
115	10057.50	0.0112638212740421
116	10058.00	0.00904253963381052
117	10058.50	0.00722008524462581
118	10059.00	0.00574656762182713
119	10059.50	0.004567866679281
120	10060.00	0.0036315347533673
121	10060.50	0.00289048627018929
122	10061.00	0.00230469112284482
123	10061.50	0.0018414017977193
124	10062.00	0.00147450424265116
125	10062.50	0.00118346977978945
126	10063.00	0.000952240661717951
127	10063.50	0.000768230820540339
128	10064.00	0.000621520215645432
129	10064.50	0.000504247611388564
130	10065.00	0.000410169654060155
131	10065.50	0.000334341602865607
132	10066.00	0.000272878067335114
133	10066.50	0.000222762682824396
134	10067.00	0.000181685769348405
135	10067.50	0.000147899612784386
136	10068.00	0.000120086973765865
137	10068.50	9.72446650848724E-05
138	10069.00	7.85859665484168E-05
139	10069.50	6.34660755167715E-05
140	10070.00	5.13320301251952E-05
141	10070.50	4.16947477788199E-05
142	10071.00	3.41175582434516E-05
143	10071.50	2.82141281786608E-05
144	10072.00	2.36495743592968E-05
145	10072.50	2.01406510313973E-05
146	10073.00	1.74532742676092E-05
147	10073.50	1.53974488057429E-05
148	10074.00	1.38205614348408E-05
149	10074.50	1.26001987155178E-05
150	10075.00	1.16374922072282E-05
151	10075.50	1.08516815089388E-05
152	10076.00	1.01762716440135E-05
153	10076.50	9.55686391534982E-06
154	10077.00	8.95049470273079E-06
155	10077.50	8.32599562272662E-06
156	10078.00	7.66471112001454E-06
157	10078.50	6.96079177942011E-06
158	10079.00	6.22040715825278E-06
159	10079.50	5.45956208952703E-06
160	10080.00	4.70065242552664E-06
161	10080.50	3.96832456317497E-06
162	10081.00	3.28545138472691E-06
163	10081.50	2.66998267761664E-06
164	10082.00	2.1331559310056E-06
165	10082.50	1.67916459758999E-06
166	10083.00	1.30601461023616E-06
167	10083.50	1.00711258710362E-06
168	10084.00	7.73085503169568E-07
169	10084.50	5.93442621266149E-07
170	10085.00	4.57854042679173E-07
171	10085.50	3.56976698867584E-07
172	10086.00	2.82873287460461E-07
173	10086.50	2.29123500616879E-07
174	10087.00	1.90739456229494E-07
175	10087.50	1.63979294143246E-07
176	10088.00	1.4612632526223E-07
177	10088.50	1.35272458123836E-07
178	10089.00	1.30121847519149E-07
179	10089.50	1.29814637261916E-07
180	10090.00	1.33759456844018E-07
181	10090.50	1.41461725888803E-07
182	10091.00	1.52340746240043E-07
183	10091.50	1.65549295161327E-07
184	10092.00	1.7984017119943E-07
185	10092.50	1.93551358051991E-07
186	10093.00	2.04777307999393E-07
187	10093.50	2.11733762967015E-07
188	10094.00	2.13217688838085E-07
189	10094.50	2.08977056104231E-07
190	10095.00	1.99813158019424E-07
191	10095.50	1.87363625059334E-07
192	10096.00	1.73677520365345E-07
193	10096.50	1.60785333491731E-07
194	10097.00	1.50437429624617E-07
195	10097.50	1.44081710118371E-07
196	10098.00	1.43063729751702E-07
197	10098.50	1.4901418410318E-07
198	10099.00	1.64445452810469E-07
199	10099.50	1.93702021533682E-07
200	10100.00	2.44619968725601E-07
201	10100.50	3.31635988004564E-07
202	10101.00	4.81849895095365E-07
203	10101.50	7.47101751130685E-07
204	10102.00	1.22828828352795E-06
205	10102.50	2.12447048397735E-06
206	10103.00	3.83155474992236E-06
207	10103.50	7.13786857886589E-06
208	10104.00	1.36024691528291E-05
209	10104.50	2.62606299656909E-05
210	10105.00	5.08735938637983E-05
211	10105.50	9.79929827735759E-05
212	10106.00	0.00018606185039971
213	10106.50	0.000345487787853926
214	10107.00	0.000622968131210655
215	10107.50	0.00108436227310449
216	10108.00	0.00181352184154093
217	10108.50	0.00290456786751747
218	10109.00	0.00444698194041848
219	10109.50	0.00650643743574619
220	10110.00	0.00910783931612968
221	10110.50	0.0122278872877359
222	10111.00	0.0158011578023434
223	10111.50	0.0197374913841486
224	10112.00	0.0239428784698248
225	10112.50	0.028334341943264
226	10113.00	0.0328418575227261
227	10113.50	0.0373952984809875
228	10114.00	0.0418994203209877
229	10114.50	0.0462039895355701
230	10115.00	0.0500795766711235
231	10115.50	0.0532121397554874
232	10116.00	0.0552296116948128
233	10116.50	0.0557670295238495
234	10117.00	0.054561872035265
235	10117.50	0.0515510961413383
236	10118.00	0.046928770840168
237	10118.50	0.0411305204033852
238	10119.00	0.034741472452879
239	10119.50	0.028361389413476
240	10120.00	0.0224802419543266
241	10120.50	0.0174067653715611
242	10121.00	0.0132617838680744
243	10121.50	0.0100189810618758
244	10122.00	0.00756396353244781
245	10122.50	0.00574764935299754
246	10123.00	0.00442263437435031
247	10123.50	0.00346193253062665
248	10124.00	0.00276487832888961
249	10124.50	0.00225579994730651
250	10125.00	0.00187970313709229
251	10125.50	0.00159743661060929
252	10126.00	0.0013814652338624
253	10126.50	0.00121257069986314
254	10127.00	0.00107742939144373
255	10127.50	0.000966883730143309
256	10128.00	0.000874715857207775
257	10128.50	0.000796769105363637
258	10129.00	0.000730313535314053
259	10129.50	0.000673587375786155
260	10130.00	0.000625474203843623
261	10130.50	0.000585288682486862
262	10131.00	0.000552649144083261
263	10131.50	0.000527419848367572
264	10132.00	0.000509707315359265
265	10132.50	0.000499901187140495
266	10133.00	0.000498758163303137
267	10133.50	0.000507533433847129
268	10134.00	0.000528178352396935
269	10134.50	0.000563633628189564
270	10135.00	0.000618262798525393
271	10135.50	0.000698492163792253
272	10136.00	0.000813735940027982
273	10136.50	0.000977697898633778
274	10137.00	0.00121010723523796
275	10137.50	0.0015388362808153
276	10138.00	0.00200206716544926
277	10138.50	0.00264963717199862
278	10139.00	0.00354186398908496
279	10139.50	0.00474323006346822
280	10140.00	0.00630797306075692
281	10140.50	0.00825612340122461
282	10141.00	0.0105430772528052
283	10141.50	0.0130330212414265
284	10142.00	0.0154927698895335
285	10142.50	0.0176211874932051
286	10143.00	0.0191157627850771
287	10143.50	0.01975635625422
288	10144.00	0.0194708220660686
289	10144.50	0.0183520037680864
290	10145.00	0.0166198145598173
291	10145.50	0.014549651183188
292	10146.00	0.0124003607779741
293	10146.50	0.0103671029210091
294	10147.00	0.00856629107147455
295	10147.50	0.00704492395743728
296	10148.00	0.0058012343943119
297	10148.50	0.00480593647807837
298	10149.00	0.00401857122778893
299	10149.50	0.00339773879386485
300	10150.00	0.0029063334222883
301	10150.50	0.00251348037272692
302	10151.00	0.00219466025009751
303	10151.50	0.00193101039621979
304	10152.00	0.00170836667530239
305	10152.50	0.00151631934568286
306	10153.00	0.00134738907217979
307	10153.50	0.00119634973816574
308	10154.00	0.00105968664865941
309	10154.50	0.000935169169679284
310	10155.00	0.000821507361251861
311	10155.50	0.000718069903086871
312	10156.00	0.000624642590992153
313	10156.50	0.000541220128070563
314	10157.00	0.000467833218863234
315	10157.50	0.000404419814003631
316	10158.00	0.000350750837242231
317	10158.50	0.000306413654470816
318	10159.00	0.000270846707280725
319	10159.50	0.00024341068638023
320	10160.00	0.000223477414692752
321	10160.50	0.00021051915246062
322	10161.00	0.000204186886548996
323	10161.50	0.000204371244763024
324	10162.00	0.000211242615478113
325	10162.50	0.000225265917833894
326	10163.00	0.000247179879806936
327	10163.50	0.000277923070825636
328	10164.00	0.00031848339131102
329	10164.50	0.000369648798368871
330	10165.00	0.000431653781561181
331	10165.50	0.000503751041833311
332	10166.00	0.000583789078518748
333	10166.50	0.000667927321046591
334	10167.00	0.000750642037019134
335	10167.50	0.000825145456474274
336	10168.00	0.000884241017047316
337	10168.50	0.000921493978239596
338	10169.00	0.000932456518057734
339	10169.50	0.000915612909011543
340	10170.00	0.000872753036674112
341	10170.50	0.00080863747280091
342	10171.00	0.000730040774215013
343	10171.50	0.000644456828013062
344	10172.00	0.00055883766617626
345	10172.50	0.000478680391097441
346	10173.00	0.000407615327276289
347	10173.50	0.000347463763318956
348	10174.00	0.000298609695164487
349	10174.50	0.000260494474787265
350	10175.00	0.00023208414495457
351	10175.50	0.000212228653253987
352	10176.00	0.000199894202523865
353	10176.50	0.000194288382772356
354	10177.00	0.000194909298443235
355	10177.50	0.000201548231416382
356	10178.00	0.000214266197872348
357	10178.50	0.000233355851378292
358	10179.00	0.000259294873103499
359	10179.50	0.000292694661766291
360	10180.00	0.000334249663865194
361	10180.50	0.000384696089895442
362	10181.00	0.000444793695351109
363	10181.50	0.000515347172040492
364	10182.00	0.000597284291870892
365	10182.50	0.000691804685629904
366	10183.00	0.000800605805125088
367	10183.50	0.0009261853992939
368	10184.00	0.00107221456710249
369	10184.50	0.00124397408217192
370	10185.00	0.00144885259214789
371	10185.50	0.001696907565929
372	10186.00	0.00200148555450141
373	10186.50	0.00237987958826125
374	10187.00	0.00285394839011133
375	10187.50	0.00345054501667619
376	10188.00	0.00420148856937885
377	10188.50	0.00514270178973675
378	10189.00	0.00631205458194017
379	10189.50	0.00774548854678869
380	10190.00	0.00947126653045416
381	10190.50	0.0115026896819472
382	10191.00	0.0138304214924574
383	10191.50	0.0164163243025541
384	10192.00	0.0191911850124598
385	10192.50	0.0220583435148001
386	10193.00	0.0249039605259895
387	10193.50	0.0276126358658075
388	10194.00	0.0300850477069616
389	10194.50	0.0322532989084721
390	10195.00	0.0340901240706444
391	10195.50	0.0356100052595139
392	10196.00	0.0368626527488232
393	10196.50	0.0379213243722916
394	10197.00	0.0388691239058971
395	10197.50	0.0397861413657665
396	10198.00	0.0407392233610153
397	10198.50	0.041774969547987
398	10199.00	0.0429159738123417
399	10199.50	0.044160034507513
400	10200.00	0.0454820953309536
401	10200.50	0.0468389056622982
402	10201.00	0.0481761693954468
403	10201.50	0.0494375824928284
404	10202.00	0.0505745857954025
405	10202.50	0.0515551902353764
406	10203.00	0.0523703135550022
407	10203.50	0.0530365407466888
408	10204.00	0.0535953529179096
409	10204.50	0.0541096925735474
410	10205.00	0.054659578949213
411	10205.50	0.0553385391831398
412	10206.00	0.0562523528933525
413	10206.50	0.0575211234390736
414	10207.00	0.0592852644622326
415	10207.50	0.0617157816886902
416	10208.00	0.0650292709469795
417	10208.50	0.0695085749030113
418	10209.00	0.0755303800106049
419	10209.50	0.0836017802357674
420	10210.00	0.0944075882434845
421	10210.50	0.108869135379791
422	10211.00	0.12821152806282
423	10211.50	0.15402826666832
424	10212.00	0.188317656517029
425	10212.50	0.23344375193119
426	10213.00	0.291948705911636
427	10213.50	0.366127520799637
428	10214.00	0.45729473233223
429	10214.50	0.564761817455292
430	10215.00	0.684719383716583
431	10215.50	0.809442520141602
432	10216.00	0.927379608154297
433	10216.50	1.02457296848297
434	10217.00	1.08739268779755
435	10217.50	1.1058896780014
436	10218.00	1.07656800746918
437	10218.50	1.00343692302704
438	10219.00	0.896888971328735
439	10219.50	0.770894587039948
440	10220.00	0.639654099941254
441	10220.50	0.51487272977829
442	10221.00	0.404329538345337
443	10221.50	0.311766237020493
444	10222.00	0.237675204873085
445	10222.50	0.180443078279495
446	10223.00	0.137425914406776
447	10223.50	0.105741016566753
448	10224.00	0.0827370956540108
449	10224.50	0.0662042871117592
450	10225.00	0.0544148832559586
451	10225.50	0.0460750758647919
452	10226.00	0.0402427203953266
453	10226.50	0.0362421758472919
454	10227.00	0.033590454608202
455	10227.50	0.0319389812648296
456	10228.00	0.031030735000968
457	10228.50	0.0306709203869104
458	10229.00	0.0307089574635029
459	10229.50	0.031029473990202
460	10230.00	0.0315498448908329
461	10230.50	0.0322215035557747
462	10231.00	0.0330323688685894
463	10231.50	0.0340083613991737
464	10232.00	0.0352132692933083
465	10232.50	0.0367474779486656
466	10233.00	0.0387469679117203
467	10233.50	0.0413841493427753
468	10234.00	0.0448715463280678
469	10234.50	0.0494682900607586
470	10235.00	0.0554880201816559
471	10235.50	0.0633052438497543
472	10236.00	0.0733552575111389
473	10236.50	0.0861208364367485
474	10237.00	0.102097079157829
475	10237.50	0.121726386249065
476	10238.00	0.145299106836319
477	10238.50	0.172825306653976
478	10239.00	0.203898251056671
479	10239.50	0.23758727312088
480	10240.00	0.272408545017242
481	10240.50	0.30641633272171
482	10241.00	0.337428659200668
483	10241.50	0.363354563713074
484	10242.00	0.382546126842499
485	10242.50	0.394077390432358
486	10243.00	0.397871285676956
487	10243.50	0.394647300243378
488	10244.00	0.385720700025558
489	10244.50	0.372726380825043
490	10245.00	0.35734623670578
491	10245.50	0.341099500656128
492	10246.00	0.325220614671707
493	10246.50	0.310619562864304
494	10247.00	0.297903060913086
495	10247.50	0.287429332733154
496	10248.00	0.279375046491623
497	10248.50	0.273799329996109
498	10249.00	0.27069827914238
499	10249.50	0.270046830177307
500	10250.00	0.271828860044479
501	10250.50	0.276056945323944
502	10251.00	0.282783031463623
503	10251.50	0.292101442813873
504	10252.00	0.30414491891861
505	10252.50	0.31907394528389
506	10253.00	0.337059944868088
507	10253.50	0.35826176404953
508	10254.00	0.382796943187714
509	10254.50	0.410708129405975
510	10255.00	0.441928178071976
511	10255.50	0.476247668266296
512	10256.00	0.513290822505951
513	10256.50	0.552507042884827
514	10257.00	0.593182742595673
515	10257.50	0.634478688240051
516	10258.00	0.675489485263824
517	10258.50	0.715319395065308
518	10259.00	0.753162205219269
519	10259.50	0.788369715213776
520	10260.00	0.82049560546875
521	10260.50	0.849305987358093
522	10261.00	0.874754905700684
523	10261.50	0.896930754184723
524	10262.00	0.915986120700836
525	10262.50	0.932065546512604
526	10263.00	0.945245265960693
527	10263.50	0.955496966838837
528	10264.00	0.962681293487549
529	10264.50	0.966573119163513
530	10265.00	0.966913759708405
531	10265.50	0.963480651378632
532	10266.00	0.956161797046661
533	10266.50	0.945020794868469
534	10267.00	0.930339455604553
535	10267.50	0.912630677223206
536	10268.00	0.892620503902435
537	10268.50	0.871203899383545
538	10269.00	0.849384367465973
539	10269.50	0.82820850610733
540	10270.00	0.808705508708954
541	10270.50	0.791838228702545
542	10271.00	0.778467774391174
543	10271.50	0.769330441951752
544	10272.00	0.765021979808807
545	10272.50	0.765983104705811
546	10273.00	0.772478938102722
547	10273.50	0.784567534923553
548	10274.00	0.80205374956131
549	10274.50	0.824429571628571
550	10275.00	0.850809276103973
551	10275.50	0.879874885082245
552	10276.00	0.909856259822845
553	10276.50	0.938574910163879
554	10277.00	0.96357649564743
555	10277.50	0.982363283634186
556	10278.00	0.992709398269653
557	10278.50	0.993007361888886
558	10279.00	0.98257052898407
559	10279.50	0.961808800697327
560	10280.00	0.932224869728088
561	10280.50	0.896225035190582
562	10281.00	0.856795787811279
563	10281.50	0.817134439945221
564	10282.00	0.780324220657349
565	10282.50	0.749119699001312
566	10283.00	0.725866556167603
567	10283.50	0.712541401386261
568	10284.00	0.71087247133255
569	10284.50	0.722495973110199
570	10285.00	0.749102294445038
571	10285.50	0.792533040046692
572	10286.00	0.854789972305298
573	10286.50	0.937914848327637
574	10287.00	1.04369783401489
575	10287.50	1.17317986488342
576	10288.00	1.32594978809357
577	10288.50	1.49929893016815
578	10289.00	1.68740260601044
579	10289.50	1.88080132007599
580	10290.00	2.0665180683136
581	10290.50	2.22908735275269
582	10291.00	2.35255479812622
583	10291.50	2.42314648628235
584	10292.00	2.43196773529053
585	10292.50	2.37692284584045
586	10293.00	2.26321864128113
587	10293.50	2.10226678848267
588	10294.00	1.90934383869171
589	10294.50	1.7007520198822
590	10295.00	1.4912793636322
591	10295.50	1.29250836372375
592	10296.00	1.11214649677277
593	10296.50	0.954216361045837
594	10297.00	0.819774508476257
595	10297.50	0.707819044589996
596	10298.00	0.616139590740204
597	10298.50	0.541980743408203
598	10299.00	0.482489705085754
599	10299.50	0.434973657131195
600	10300.00	0.397017598152161
601	10300.50	0.366512566804886
602	10301.00	0.341635376214981
603	10301.50	0.320808917284012
604	10302.00	0.302662968635559
605	10302.50	0.286007195711136
606	10303.00	0.269823402166367
607	10303.50	0.253278225660324
608	10304.00	0.235753655433655
609	10304.50	0.216886132955551
610	10305.00	0.19660010933876
611	10305.50	0.175118640065193
612	10306.00	0.152936041355133
613	10306.50	0.130745559930801
614	10307.00	0.109329208731651
615	10307.50	0.089431069791317
616	10308.00	0.0716434046626091
617	10308.50	0.0563323460519314
618	10309.00	0.0436168722808361
619	10309.50	0.0333977416157722
620	10310.00	0.0254189502447844
621	10310.50	0.0193395912647247
622	10311.00	0.0147973541170359
623	10311.50	0.0114535195752978
624	10312.00	0.00901766400784254
625	10312.50	0.00725585082545877
626	10313.00	0.00598809262737632
627	10313.50	0.00508042704313993
628	10314.00	0.00443538278341293
629	10314.50	0.0039829914458096
630	10315.00	0.00367328594438732
631	10315.50	0.00347050605341792
632	10316.00	0.00334886251948774
633	10316.50	0.00328961201012135
634	10317.00	0.00327917886897922
635	10317.50	0.00330808595754206
636	10318.00	0.00337049458175898
637	10318.50	0.00346418074332178
638	10319.00	0.0035908161662519
639	10319.50	0.00375649076886475
640	10320.00	0.00397250568494201
641	10320.50	0.00425660191103816
642	10321.00	0.00463493727147579
643	10321.50	0.00514534348621964
644	10322.00	0.0058426707983017
645	10322.50	0.00680751912295818
646	10323.00	0.00816043000668287
647	10323.50	0.0100849783048034
648	10324.00	0.0128654912114143
649	10324.50	0.01694898866117
650	10325.00	0.0230473764240742
651	10325.50	0.0323065407574177
652	10326.00	0.0465861558914185
653	10326.50	0.0689210891723633
654	10327.00	0.104276306927204
655	10327.50	0.160765215754509
656	10328.00	0.251576066017151
657	10328.50	0.397928178310394
658	10329.00	0.633420646190643
659	10329.50	1.01005721092224
660	10330.00	1.6058874130249
661	10330.50	2.53341627120972
662	10331.00	3.94657301902771
663	10331.50	6.04222679138184
664	10332.00	9.05066967010498
665	10332.50	13.2095022201538
666	10333.00	18.7185764312744
667	10333.50	25.6807956695557
668	10334.00	34.0428581237793
669	10334.50	43.556827545166
670	10335.00	53.7821235656738
671	10335.50	64.1356735229492
672	10336.00	73.9800186157227
673	10336.50	82.7236785888672
674	10337.00	89.9042587280273
675	10337.50	95.2335433959961
676	10338.00	98.6000518798828
677	10338.50	100.039398193359
678	10339.00	99.6896667480469
679	10339.50	97.7483367919922
680	10340.00	94.4406509399414
681	10340.50	90.002082824707
682	10341.00	84.6717147827148
683	10341.50	78.6907501220703
684	10342.00	72.3003921508789
685	10342.50	65.7357711791992
686	10343.00	59.2155876159668
687	10343.50	52.929615020752
688	10344.00	47.0277519226074
689	10344.50	41.6135177612305
690	10345.00	36.7434730529785
691	10345.50	32.4322128295898
692	10346.00	28.661096572876
693	10346.50	25.3885555267334
694	10347.00	22.560022354126
695	10347.50	20.1162815093994
696	10348.00	17.999626159668
697	10348.50	16.1578712463379
698	10349.00	14.5464086532593
699	10349.50	13.1287727355957
700	10350.00	11.876070022583
701	10350.50	10.7657375335693
702	10351.00	9.77998638153076
703	10351.50	8.90424060821533
704	10352.00	8.12582778930664
705	10352.50	7.43301773071289
706	10353.00	6.81446552276611
707	10353.50	6.25900506973267
708	10354.00	5.7557258605957
709	10354.50	5.29424142837524
710	10355.00	4.865065574646
711	10355.50	4.46002054214478
712	10356.00	4.07260370254517
713	10356.50	3.69825530052185
714	10357.00	3.33446455001831
715	10357.50	2.98069310188293
716	10358.00	2.63810873031616
717	10358.50	2.30916357040405
718	10359.00	1.99707686901093
719	10359.50	1.70529782772064
720	10360.00	1.43701231479645
721	10360.50	1.19475018978119
722	10361.00	0.980120360851288
723	10361.50	0.793682157993317
724	10362.00	0.634943783283234
725	10362.50	0.502469480037689
726	10363.00	0.394067198038101
727	10363.50	0.307026088237762
728	10364.00	0.238369405269623
729	10364.50	0.185090005397797
730	10365.00	0.14434315264225
731	10365.50	0.113581508398056
732	10366.00	0.0906297862529755
733	10366.50	0.0737068206071854
734	10367.00	0.061409205198288
735	10367.50	0.0526724979281425
736	10368.00	0.0467242263257504
737	10368.50	0.0430396012961864
738	10369.00	0.0413074940443039
739	10369.50	0.0414117462933064
740	10370.00	0.0434318408370018
741	10370.50	0.0476670973002911
742	10371.00	0.0546893961727619
743	10371.50	0.0654299482703209
744	10372.00	0.0813039988279343
745	10372.50	0.104370757937431
746	10373.00	0.13751083612442
747	10373.50	0.184577330946922
748	10374.00	0.250442445278168
749	10374.50	0.340832889080048
750	10375.00	0.461849331855774
751	10375.50	0.619128465652466
752	10376.00	0.81673800945282
753	10376.50	1.0560554265976
754	10377.00	1.33498394489288
755	10377.50	1.64781165122986
756	10378.00	1.98581528663635
757	10378.50	2.33842897415161
758	10379.00	2.69460320472717
759	10379.50	3.0439555644989
760	10380.00	3.37747573852539
761	10380.50	3.68776559829712
762	10381.00	3.96897888183594
763	10381.50	4.21668481826782
764	10382.00	4.42783737182617
765	10382.50	4.60090255737305
766	10383.00	4.73608684539795
767	10383.50	4.83550786972046
768	10384.00	4.90316104888916
769	10384.50	4.94457864761353
770	10385.00	4.96618747711182
771	10385.50	4.97446632385254
772	10386.00	4.97504186630249
773	10386.50	4.97188520431519
774	10387.00	4.96672105789185
775	10387.50	4.95874166488647
776	10388.00	4.94466781616211
777	10388.50	4.91918659210205
778	10389.00	4.87575960159302
779	10389.50	4.80772304534912
780	10390.00	4.70952749252319
781	10390.50	4.57788896560669
782	10391.00	4.41257476806641
783	10391.50	4.21662950515747
784	10392.00	3.99595856666565
785	10392.50	3.75838494300842
786	10393.00	3.51242399215698
787	10393.50	3.26607656478882
788	10394.00	3.02589154243469
789	10394.50	2.79643130302429
790	10395.00	2.58015275001526
791	10395.50	2.3776319026947
792	10396.00	2.18801116943359
793	10396.50	2.00956296920776
794	10397.00	1.84026563167572
795	10397.50	1.67831540107727
796	10398.00	1.52251136302948
797	10398.50	1.37246251106262
798	10399.00	1.22859907150269
799	10399.50	1.09200167655945
800	10400.00	0.964106500148773
801	10400.50	0.846367120742798
802	10401.00	0.739960432052612
803	10401.50	0.645593702793121
804	10402.00	0.563437223434448
805	10402.50	0.493166148662567
806	10403.00	0.434075176715851
807	10403.50	0.385223120450974
808	10404.00	0.345574170351028
809	10404.50	0.314115434885025
810	10405.00	0.289944410324097
811	10405.50	0.272329419851303
812	10406.00	0.260750442743301
813	10406.50	0.254930943250656
814	10407.00	0.25486958026886
815	10407.50	0.260881543159485
816	10408.00	0.273657411336899
817	10408.50	0.294348031282425
818	10409.00	0.324682146310806
819	10409.50	0.367122381925583
820	10410.00	0.425060898065567
821	10410.50	0.503046452999115
822	10411.00	0.607020139694214
823	10411.50	0.744515180587769
824	10412.00	0.924750864505768
825	10412.50	1.15853261947632
826	10413.00	1.45786821842194
827	10413.50	1.83525002002716
828	10414.00	2.30262804031372
829	10414.50	2.87019801139832
830	10415.00	3.54521942138672
831	10415.50	4.33109426498413
832	10416.00	5.22687196731567
833	10416.50	6.22722625732422
834	10417.00	7.32278537750244
835	10417.50	8.50064563751221
836	10418.00	9.74486541748047
837	10418.50	11.0368232727051
838	10419.00	12.3554334640503
839	10419.50	13.6772813796997
840	10420.00	14.9768190383911
841	10420.50	16.226749420166
842	10421.00	17.3987083435059
843	10421.50	18.4642372131348
844	10422.00	19.3959617614746
845	10422.50	20.1688442230225
846	10423.00	20.7612533569336
847	10423.50	21.1557426452637
848	10424.00	21.3394718170166
849	10424.50	21.304313659668
850	10425.00	21.0468635559082
851	10425.50	20.568567276001
852	10426.00	19.8760948181152
853	10426.50	18.9820537567139
854	10427.00	17.9058227539063
855	10427.50	16.6741962432861
856	10428.00	15.321364402771
857	10428.50	13.8878803253174
858	10429.00	12.4183921813965
859	10429.50	10.9583492279053
860	10430.00	9.55020523071289
861	10430.50	8.22985458374023
862	10431.00	7.02402782440186
863	10431.50	5.94910907745361
864	10432.00	5.01142501831055
865	10432.50	4.2087345123291
866	10433.00	3.53240537643433
867	10433.50	2.96976137161255
868	10434.00	2.506192445755
869	10434.50	2.126797914505
870	10435.00	1.81750273704529
871	10435.50	1.56569707393646
872	10436.00	1.36050736904144
873	10436.50	1.19281661510468
874	10437.00	1.05513787269592
875	10437.50	0.941413462162018
876	10438.00	0.846793949604034
877	10438.50	0.767424821853638
878	10439.00	0.700256288051605
879	10439.50	0.642883062362671
880	10440.00	0.593414843082428
881	10440.50	0.550375521183014
882	10441.00	0.512627065181732
883	10441.50	0.479313135147095
884	10442.00	0.449817389249802
885	10442.50	0.42372938990593
886	10443.00	0.400814324617386
887	10443.50	0.380981475114822
888	10444.00	0.364250868558884
889	10444.50	0.350717037916183
890	10445.00	0.340511679649353
891	10445.50	0.333765357732773
892	10446.00	0.330567717552185
893	10446.50	0.330923140048981
894	10447.00	0.33469894528389
895	10447.50	0.341563940048218
896	10448.00	0.350922584533691
897	10448.50	0.361859291791916
898	10449.00	0.373119115829468
899	10449.50	0.383158087730408
900	10450.00	0.390289813280106
901	10450.50	0.392928212881088
902	10451.00	0.389882564544678
903	10451.50	0.380621045827866
904	10452.00	0.365407645702362
905	10452.50	0.345252364873886
906	10453.00	0.321684598922729
907	10453.50	0.296426504850388
908	10454.00	0.271072149276733
909	10454.50	0.246856957674026
910	10455.00	0.224552288651466
911	10455.50	0.204471185803413
912	10456.00	0.186547696590424
913	10456.50	0.170450806617737
914	10457.00	0.155707851052284
915	10457.50	0.14182423055172
916	10458.00	0.1283920109272
917	10458.50	0.115175403654575
918	10459.00	0.102156512439251
919	10459.50	0.0895261690020561
920	10460.00	0.0776193216443062
921	10460.50	0.0668158754706383
922	10461.00	0.0574431568384171
923	10461.50	0.049713596701622
924	10462.00	0.0437126122415066
925	10462.50	0.0394291318953037
926	10463.00	0.0368082448840141
927	10463.50	0.035805094987154
928	10464.00	0.0364260040223598
929	10464.50	0.038748674094677
930	10465.00	0.0429141707718372
931	10465.50	0.0490792095661163
932	10466.00	0.0573149919509888
933	10466.50	0.0674478262662888
934	10467.00	0.0788687691092491
935	10467.50	0.0903925895690918
936	10468.00	0.100290291011333
937	10468.50	0.106597222387791
938	10469.00	0.107671342790127
939	10469.50	0.102792553603649
940	10470.00	0.0924945399165154
941	10470.50	0.0784240737557411
942	10471.00	0.0627860352396965
943	10471.50	0.0476610027253628
944	10472.00	0.0345089994370937
945	10472.50	0.0240097865462303
946	10473.00	0.0161894876509905
947	10473.50	0.0106781208887696
948	10474.00	0.00695606973022223
949	10474.50	0.00451885862275958
950	10475.00	0.00295470887795091
951	10475.50	0.00196125125512481
952	10476.00	0.00133151526097208
953	10476.50	0.00093035725876689
954	10477.00	0.000672174093779176
955	10477.50	0.000503677933011204
956	10478.00	0.000391926121665165
957	10478.50	0.000316513382131234
958	10479.00	0.000264669652096927
959	10479.50	0.000228249351494014
960	10480.00	0.000201905015273951
961	10480.50	0.000181991854333319
962	10481.00	0.000165926743648015
963	10481.50	0.00015183660434559
964	10482.00	0.000138391682412475
965	10482.50	0.000124746453366242
966	10483.00	0.000110520755697507
967	10483.50	9.57629454205744E-05
968	10484.00	8.08590120868757E-05
969	10484.50	6.63867249386385E-05
970	10485.00	5.29473982169293E-05
971	10485.50	4.1022984078154E-05
972	10486.00	3.08945927827153E-05
973	10486.50	2.26309130084701E-05
974	10487.00	1.61289171956014E-05
975	10487.50	1.11776780613582E-05
976	10488.00	7.51981679059099E-06
977	10488.50	4.89648027723888E-06
978	10489.00	3.0730031994608E-06
979	10489.50	1.849274099186E-06
980	10490.00	1.06097900243185E-06
981	10490.50	5.76980994537735E-07
982	10491.00	2.95846717790482E-07
983	10491.50	1.42425335525331E-07
984	10492.00	6.4205622152258E-08
985	10492.50	2.70859370488097E-08
986	10493.00	1.07108242275444E-08
987	10493.50	3.9866741019523E-09
988	10494.00	1.40601230658177E-09
989	10494.50	4.74074002276836E-10
990	10495.00	1.54495652382458E-10
991	10495.50	4.92647658778544E-11
992	10496.00	1.55714573180088E-11
993	10496.50	4.9413407393617E-12
994	10497.00	1.5929714144991E-12
995	10497.50	5.27031326566507E-13
996	10498.00	1.80424658503472E-13
997	10498.50	6.4320415855447E-14
998	10499.00	2.40005819986946E-14
999	10499.50	9.42052764464109E-15
1000	10500.00	3.91392960860768E-15
1001	10500.50	1.73669208642534E-15
1002	10501.00	8.3368921371973E-16
1003	10501.50	4.40571084973421E-16
1004	10502.00	2.61868255986886E-16
1005	10502.50	1.79288578739341E-16
1006	10503.00	1.44718239251247E-16
1007	10503.50	1.40356469559141E-16
1008	10504.00	1.65373733240084E-16
1009	10504.50	2.36808018618759E-16
1010	10505.00	4.07513453684895E-16
1011	10505.50	8.24416479348341E-16
1012	10506.00	1.90202010635606E-15
1013	10506.50	4.82969758546577E-15
1014	10507.00	1.30035252924048E-14
1015	10507.50	3.58038556756094E-14
1016	10508.00	9.75548241906148E-14
1017	10508.50	2.5572155070569E-13
1018	10509.00	6.30322779648224E-13
1019	10509.50	1.43591583935676E-12
1020	10510.00	2.98761601395803E-12
1021	10510.50	5.63957517837888E-12
1022	10511.00	9.63938130704722E-12
1023	10511.50	1.49531585030838E-11
1024	10512.00	2.11780020603625E-11
1025	10512.50	2.76290622325259E-11
1026	10513.00	3.35681656082887E-11
1027	10513.50	3.84374511386287E-11
1028	10514.00	4.19712042898368E-11
1029	10514.50	4.41576393506171E-11
1030	10515.00	4.51119454292215E-11
1031	10515.50	4.49449262529544E-11
1032	10516.00	4.36848925089439E-11
1033	10516.50	4.12755454815006E-11
1034	10517.00	3.76473262286847E-11
1035	10517.50	3.28369310909071E-11
1036	10518.00	2.71003081087073E-11
1037	10518.50	2.09443400123188E-11
1038	10519.00	1.50264106713038E-11
1039	10519.50	9.9506965167695E-12
1040	10520.00	6.07300147670298E-12
1041	10520.50	3.42892684732088E-12
1042	10521.00	1.80936635032353E-12
1043	10521.50	9.07979258186337E-13
1044	10522.00	4.4449223490263E-13
1045	10522.50	2.1958994410147E-13
1046	10523.00	1.14174715146707E-13
1047	10523.50	6.5593364073635E-14
1048	10524.00	4.38624221037014E-14
1049	10524.50	3.5904615326883E-14
1050	10525.00	3.75254738578263E-14
1051	10525.50	5.14491844039091E-14
1052	10526.00	9.31821826188721E-14
1053	10526.50	2.19679228150374E-13
1054	10527.00	6.51619166611161E-13
1055	10527.50	2.31891264003414E-12
1056	10528.00	9.37712320986384E-12
1057	10528.50	4.07877828734193E-11
1058	10529.00	1.81361925477574E-10
1059	10529.50	7.88426046671731E-10
1060	10530.00	3.2280615958058E-09
1061	10530.50	1.20750867083075E-08
1062	10531.00	4.02834707813327E-08
1063	10531.50	1.1762710983021E-07
1064	10532.00	2.96388463993935E-07
1065	10532.50	6.37816356174881E-07
1066	10533.00	1.16407250061457E-06
1067	10533.50	1.79477899564517E-06
1068	10534.00	2.33534456128837E-06
1069	10534.50	2.5694134819787E-06
1070	10535.00	2.40231156567461E-06
1071	10535.50	1.92466609405528E-06
1072	10536.00	1.33730850393476E-06
1073	10536.50	8.18936598534492E-07
1074	10537.00	4.51169455573108E-07
1075	10537.50	2.29336393431367E-07
1076	10538.00	1.10830541188989E-07
1077	10538.50	5.26912273812741E-08
1078	10539.00	2.55796095416372E-08
1079	10539.50	1.31776420886354E-08
1080	10540.00	7.47605088946557E-09
1081	10540.50	4.82568474069467E-09
1082	10541.00	3.63431773564571E-09
1083	10541.50	3.24333671031241E-09
1084	10542.00	3.44684170094922E-09
1085	10542.50	4.34113500702438E-09
1086	10543.00	6.39825925574655E-09
1087	10543.50	1.08435687096176E-08
1088	10544.00	2.07205470559302E-08
1089	10544.50	4.37847660350599E-08
1090	10545.00	1.00527273616535E-07
1091	10545.50	2.47002589048861E-07
1092	10546.00	6.41303984139086E-07
1093	10546.50	1.7407144241588E-06
1094	10547.00	4.89346211907105E-06
1095	10547.50	1.41224036269705E-05
1096	10548.00	4.14739406551234E-05
1097	10548.50	0.000122801255201921
1098	10549.00	0.000363007711712271
1099	10549.50	0.00106020993553102
1100	10550.00	0.00302654644474387
1101	10550.50	0.00835358165204525
1102	10551.00	0.0220591872930527
1103	10551.50	0.0551834926009178
1104	10552.00	0.129621937870979
1105	10552.50	0.283727169036865
1106	10553.00	0.575214445590973
1107	10553.50	1.0753048658371
1108	10554.00	1.84850549697876
1109	10554.50	2.91921901702881
1110	10555.00	4.23815965652466
1111	10555.50	5.66968679428101
1112	10556.00	7.01547527313232
1113	10556.50	8.07005214691162
1114	10557.00	8.6833438873291
1115	10557.50	8.80069351196289
1116	10558.00	8.46516704559326
1117	10558.50	7.78817510604858
1118	10559.00	6.90747356414795
1119	10559.50	5.95104885101318
1120	10560.00	5.01632785797119
1121	10560.50	4.16466093063354
1122	10561.00	3.42589020729065
1123	10561.50	2.80713152885437
1124	10562.00	2.30164527893066
1125	10562.50	1.8958123922348
1126	10563.00	1.57378625869751
1127	10563.50	1.32016813755035
1128	10564.00	1.12129354476929
1129	10564.50	0.965661644935608
1130	10565.00	0.84390264749527
1131	10565.50	0.748533010482788
1132	10566.00	0.673644185066223
1133	10566.50	0.614598333835602
1134	10567.00	0.567765235900879
1135	10567.50	0.530308246612549
1136	10568.00	0.500018239021301
1137	10568.50	0.475185304880142
1138	10569.00	0.45449885725975
1139	10569.50	0.436965107917786
1140	10570.00	0.421835035085678
1141	10570.50	0.408538699150085
1142	10571.00	0.396625638008118
1143	10571.50	0.385713845491409
1144	10572.00	0.375451445579529
1145	10572.50	0.365494221448898
1146	10573.00	0.355501711368561
1147	10573.50	0.345150917768478
1148	10574.00	0.334164172410965
1149	10574.50	0.322344213724136
1150	10575.00	0.30960676074028
1151	10575.50	0.296001106500626
1152	10576.00	0.28171107172966
1153	10576.50	0.267034351825714
1154	10577.00	0.25234317779541
1155	10577.50	0.238035663962364
1156	10578.00	0.22448742389679
1157	10578.50	0.212012723088264
1158	10579.00	0.200840324163437
1159	10579.50	0.191104307770729
1160	10580.00	0.18284747004509
1161	10580.50	0.176032871007919
1162	10581.00	0.170559510588646
1163	10581.50	0.166279330849648
1164	10582.00	0.163014009594917
1165	10582.50	0.160571306943893
1166	10583.00	0.158760890364647
1167	10583.50	0.157409533858299
1168	10584.00	0.15637494623661
1169	10584.50	0.155557096004486
1170	10585.00	0.154905363917351
1171	10585.50	0.154420673847198
1172	10586.00	0.154151663184166
1173	10586.50	0.154185965657234
1174	10587.00	0.15463724732399
1175	10587.50	0.155630379915237
1176	10588.00	0.157285884022713
1177	10588.50	0.15970541536808
1178	10589.00	0.162958785891533
1179	10589.50	0.167073458433151
1180	10590.00	0.172026783227921
1181	10590.50	0.17774210870266
1182	10591.00	0.184089660644531
1183	10591.50	0.190893307328224
1184	10592.00	0.197943732142448
1185	10592.50	0.205017194151878
1186	10593.00	0.211897432804108
1187	10593.50	0.218397438526154
1188	10594.00	0.224376693367958
1189	10594.50	0.229751065373421
1190	10595.00	0.234493628144264
1191	10595.50	0.238627269864082
1192	10596.00	0.242211535573006
1193	10596.50	0.245326980948448
1194	10597.00	0.248060420155525
1195	10597.50	0.250493317842484
1196	10598.00	0.252694457769394
1197	10598.50	0.254716664552689
1198	10599.00	0.256597369909287
1199	10599.50	0.258360832929611
1200	10600.00	0.260021895170212
1201	10600.50	0.261589497327805
1202	10601.00	0.263070106506348
1203	10601.50	0.264470130205154
1204	10602.00	0.26579749584198
1205	10602.50	0.267062664031982
1206	10603.00	0.26827871799469
1207	10603.50	0.269460618495941
1208	10604.00	0.27062401175499
1209	10604.50	0.271783411502838
1210	10605.00	0.272950261831284
1211	10605.50	0.274130672216415
1212	10606.00	0.275324076414108
1213	10606.50	0.276522189378738
1214	10607.00	0.277709126472473
1215	10607.50	0.278862297534943
1216	10608.00	0.279954612255096
1217	10608.50	0.280956953763962
1218	10609.00	0.281841337680817
1219	10609.50	0.282584100961685
1220	10610.00	0.283168643712997
1221	10610.50	0.283587545156479
1222	10611.00	0.283844023942947
1223	10611.50	0.28395214676857
1224	10612.00	0.28393617272377
1225	10612.50	0.283829063177109
1226	10613.00	0.283670097589493
1227	10613.50	0.283502191305161
1228	10614.00	0.283369034528732
1229	10614.50	0.283312559127808
1230	10615.00	0.283370673656464
1231	10615.50	0.283575862646103
1232	10616.00	0.283954113721848
1233	10616.50	0.284524738788605
1234	10617.00	0.285300314426422
1235	10617.50	0.2862868309021
1236	10618.00	0.287483721971512
1237	10618.50	0.288883715867996
1238	10619.00	0.290472745895386
1239	10619.50	0.292229443788528
1240	10620.00	0.294125378131866
1241	10620.50	0.296125471591949
1242	10621.00	0.298189282417297
1243	10621.50	0.300273329019547
1244	10622.00	0.302334100008011
1245	10622.50	0.304331600666046
1246	10623.00	0.306233108043671
1247	10623.50	0.308016508817673
1248	10624.00	0.309672623872757
1249	10624.50	0.311206221580505
1250	10625.00	0.312635391950607
1251	10625.50	0.313989132642746
1252	10626.00	0.315303593873978
1253	10626.50	0.316617220640183
1254	10627.00	0.317965447902679
1255	10627.50	0.319375216960907
1256	10628.00	0.320860236883163
1257	10628.50	0.322417259216309
1258	10629.00	0.324023723602295
1259	10629.50	0.32563716173172
1260	10630.00	0.327196359634399
1261	10630.50	0.328624457120895
1262	10631.00	0.329833686351776
1263	10631.50	0.330731928348541
1264	10632.00	0.331229954957962
1265	10632.50	0.331249803304672
1266	10633.00	0.330732822418213
1267	10633.50	0.329647302627563
1268	10634.00	0.327994704246521
1269	10634.50	0.325814038515091
1270	10635.00	0.323183745145798
1271	10635.50	0.320220917463303
1272	10636.00	0.317077994346619
1273	10636.50	0.313936680555344
1274	10637.00	0.311000317335129
1275	10637.50	0.308484524488449
1276	10638.00	0.30660754442215
1277	10638.50	0.305580407381058
1278	10639.00	0.305597305297852
1279	10639.50	0.30682635307312
1280	10640.00	0.309400767087936
1281	10640.50	0.313409447669983
1282	10641.00	0.31888747215271
1283	10641.50	0.325806021690369
1284	10642.00	0.334061950445175
1285	10642.50	0.343469202518463
1286	10643.00	0.353752702474594
1287	10643.50	0.364548474550247
1288	10644.00	0.375412166118622
1289	10644.50	0.385838329792023
1290	10645.00	0.39529150724411
1291	10645.50	0.403247386217117
1292	10646.00	0.409240275621414
1293	10646.50	0.412910312414169
1294	10647.00	0.414042532444
1295	10647.50	0.412590950727463
1296	10648.00	0.408682703971863
1297	10648.50	0.402601212263107
1298	10649.00	0.394751191139221
1299	10649.50	0.385612428188324
1300	10650.00	0.37568935751915
1301	10650.50	0.365464329719543
1302	10651.00	0.355360209941864
1303	10651.50	0.345714837312698
1304	10652.00	0.336768329143524
1305	10652.50	0.328661680221558
1306	10653.00	0.321444451808929
1307	10653.50	0.315089344978333
1308	10654.00	0.309511214494705
1309	10654.50	0.304588735103607
1310	10655.00	0.300186395645142
1311	10655.50	0.296175211668015
1312	10656.00	0.292449414730072
1313	10656.50	0.288937538862228
1314	10657.00	0.285606056451797
1315	10657.50	0.282455563545227
1316	10658.00	0.279510051012039
1317	10658.50	0.276801943778992
1318	10659.00	0.274355173110962
1319	10659.50	0.272169947624207
1320	10660.00	0.27021187543869
1321	10660.50	0.268407583236694
1322	10661.00	0.266647845506668
1323	10661.50	0.264798909425735
1324	10662.00	0.262720197439194
1325	10662.50	0.260286569595337
1326	10663.00	0.257411122322083
1327	10663.50	0.254064679145813
1328	10664.00	0.250287890434265
1329	10664.50	0.246193900704384
1330	10665.00	0.241960644721985
1331	10665.50	0.237814977765083
1332	10666.00	0.234011813998222
1333	10666.50	0.230811879038811
1334	10667.00	0.228461697697639
1335	10667.50	0.227177262306213
1336	10668.00	0.22713215649128
1337	10668.50	0.228449150919914
1338	10669.00	0.231194064021111
1339	10669.50	0.235370680689812
1340	10670.00	0.24091625213623
1341	10670.50	0.247697994112968
1342	10671.00	0.255512177944183
1343	10671.50	0.264087706804276
1344	10672.00	0.273096770048141
1345	10672.50	0.282173752784729
1346	10673.00	0.290942281484604
1347	10673.50	0.299048632383347
1348	10674.00	0.306196749210358
1349	10674.50	0.312179774045944
1350	10675.00	0.316902816295624
1351	10675.50	0.320392936468124
1352	10676.00	0.322795450687408
1353	10676.50	0.324357986450195
1354	10677.00	0.32540625333786
1355	10677.50	0.326315999031067
1356	10678.00	0.327486276626587
1357	10678.50	0.32931649684906
1358	10679.00	0.332189381122589
1359	10679.50	0.336459189653397
1360	10680.00	0.342443555593491
1361	10680.50	0.350416451692581
1362	10681.00	0.360599219799042
1363	10681.50	0.373146712779999
1364	10682.00	0.388126403093338
1365	10682.50	0.405489593744278
1366	10683.00	0.425036072731018
1367	10683.50	0.446376651525497
1368	10684.00	0.468902915716171
1369	10684.50	0.491775691509247
1370	10685.00	0.513947367668152
1371	10685.50	0.534229576587677
1372	10686.00	0.551409184932709
1373	10686.50	0.564402997493744
1374	10687.00	0.572424352169037
1375	10687.50	0.575124621391296
1376	10688.00	0.572674751281738
1377	10688.50	0.565763592720032
1378	10689.00	0.555516123771667
1379	10689.50	0.543356120586395
1380	10690.00	0.530853569507599
1381	10690.50	0.519594490528107
1382	10691.00	0.511101186275482
1383	10691.50	0.506815075874329
1384	10692.00	0.508139133453369
1385	10692.50	0.516532599925995
1386	10693.00	0.533648729324341
1387	10693.50	0.561511874198914
1388	10694.00	0.602734327316284
1389	10694.50	0.660779476165771
1390	10695.00	0.740274012088776
1391	10695.50	0.847363770008087
1392	10696.00	0.990081369876862
1393	10696.50	1.17864382266998
1394	10697.00	1.4255211353302
1395	10697.50	1.74500858783722
1396	10698.00	2.15193438529968
1397	10698.50	2.65909743309021
1398	10699.00	3.27319097518921
1399	10699.50	3.9894425868988
1400	10700.00	4.78602123260498
1401	10700.50	5.62020778656006
1402	10701.00	6.42884349822998
1403	10701.50	7.13498878479004
1404	10702.00	7.66075086593628
1405	10702.50	7.94340753555298
1406	10703.00	7.94981575012207
1407	10703.50	7.68399333953857
1408	10704.00	7.18521451950073
1409	10704.50	6.51765823364258
1410	10705.00	5.75567674636841
1411	10705.50	4.96962976455688
1412	10706.00	4.21595430374146
1413	10706.50	3.53280901908875
1414	10707.00	2.94054079055786
1415	10707.50	2.44514727592468
1416	10708.00	2.04283475875854
1417	10708.50	1.72430443763733
1418	10709.00	1.47808122634888
1419	10709.50	1.29273247718811
1420	10710.00	1.15813386440277
1421	10710.50	1.06604564189911
1422	10711.00	1.01025545597076
1423	10711.50	0.986477673053741
1424	10712.00	0.992126107215881
1425	10712.50	1.02601277828217
1426	10713.00	1.08797252178192
1427	10713.50	1.17838561534882
1428	10714.00	1.29755771160126
1429	10714.50	1.44493937492371
1430	10715.00	1.61821925640106
1431	10715.50	1.81241929531097
1432	10716.00	2.01921916007996
1433	10716.50	2.2268078327179
1434	10717.00	2.42052578926086
1435	10717.50	2.58439636230469
1436	10718.00	2.70336008071899
1437	10718.50	2.76572966575623
1438	10719.00	2.76521611213684
1439	10719.50	2.70195055007935
1440	10720.00	2.58223366737366
1441	10720.50	2.41713833808899
1442	10721.00	2.2204225063324
1443	10721.50	2.00633454322815
1444	10722.00	1.78780138492584
1445	10722.50	1.57527101039886
1446	10723.00	1.37624716758728
1447	10723.50	1.19537949562073
1448	10724.00	1.03490471839905
1449	10724.50	0.89523583650589
1450	10725.00	0.775551855564117
1451	10725.50	0.674301981925964
1452	10726.00	0.589588940143585
1453	10726.50	0.519433975219727
1454	10727.00	0.461941480636597
1455	10727.50	0.415389060974121
1456	10728.00	0.378265380859375
1457	10728.50	0.349275290966034
1458	10729.00	0.327324867248535
1459	10729.50	0.311494380235672
1460	10730.00	0.301004350185394
1461	10730.50	0.295177012681961
1462	10731.00	0.293395102024078
1463	10731.50	0.295060515403748
1464	10732.00	0.299556881189346
1465	10732.50	0.306221038103104
1466	10733.00	0.314330369234085
1467	10733.50	0.323110342025757
1468	10734.00	0.331765174865723
1469	10734.50	0.339527428150177
1470	10735.00	0.345718234777451
1471	10735.50	0.34980520606041
1472	10736.00	0.351445764303207
1473	10736.50	0.350507348775864
1474	10737.00	0.347062736749649
1475	10737.50	0.341364502906799
1476	10738.00	0.333805859088898
1477	10738.50	0.324876546859741
1478	10739.00	0.315119326114655
1479	10739.50	0.30509078502655
1480	10740.00	0.295328348875046
1481	10740.50	0.286323666572571
1482	10741.00	0.278502464294434
1483	10741.50	0.272211223840714
1484	10742.00	0.267709672451019
1485	10742.50	0.265168517827988
1486	10743.00	0.264671236276627
1487	10743.50	0.266218990087509
1488	10744.00	0.269738584756851
1489	10744.50	0.275094509124756
1490	10745.00	0.282106786966324
1491	10745.50	0.290575295686722
1492	10746.00	0.300311297178268
1493	10746.50	0.311173319816589
1494	10747.00	0.323103457689285
1495	10747.50	0.336159199476242
1496	10748.00	0.350536346435547
1497	10748.50	0.366580903530121
1498	10749.00	0.384790658950806
1499	10749.50	0.405809044837952
1500	10750.00	0.4304139316082
1501	10750.50	0.459502637386322
1502	10751.00	0.49407172203064
1503	10751.50	0.535185813903809
1504	10752.00	0.583926558494568
1505	10752.50	0.641309320926666
1506	10753.00	0.708155453205109
1507	10753.50	0.784911870956421
1508	10754.00	0.871420085430145
1509	10754.50	0.966655910015106
1510	10755.00	1.06848669052124
1511	10755.50	1.17351984977722
1512	10756.00	1.27713024616241
1513	10756.50	1.37373888492584
1514	10757.00	1.45736813545227
1515	10757.50	1.52240979671478
1516	10758.00	1.5644599199295
1517	10758.50	1.58101642131805
1518	10759.00	1.57185649871826
1519	10759.50	1.53899323940277
1520	10760.00	1.48623967170715
1521	10760.50	1.41851592063904
1522	10761.00	1.34108781814575
1523	10761.50	1.25890803337097
1524	10762.00	1.17616498470306
1525	10762.50	1.096067070961
1526	10763.00	1.02082872390747
1527	10763.50	0.951794326305389
1528	10764.00	0.889630794525146
1529	10764.50	0.834535300731659
1530	10765.00	0.786422193050385
1531	10765.50	0.745070040225983
1532	10766.00	0.710225045681
1533	10766.50	0.681662440299988
1534	10767.00	0.65921413898468
1535	10767.50	0.642771303653717
1536	10768.00	0.632269144058228
1537	10768.50	0.627660989761353
1538	10769.00	0.628886103630066
1539	10769.50	0.635832488536835
1540	10770.00	0.648297786712646
1541	10770.50	0.665949881076813
1542	10771.00	0.688292026519775
1543	10771.50	0.714638710021973
1544	10772.00	0.744110763072968
1545	10772.50	0.775655090808868
1546	10773.00	0.808094441890717
1547	10773.50	0.8402019739151
1548	10774.00	0.870792269706726
1549	10774.50	0.898812353610992
1550	10775.00	0.923418402671814
1551	10775.50	0.944024503231049
1552	10776.00	0.960319340229034
1553	10776.50	0.972254574298859
1554	10777.00	0.980013489723206
1555	10777.50	0.983970761299133
1556	10778.00	0.984653532505035
1557	10778.50	0.982706964015961
1558	10779.00	0.978863656520844
1559	10779.50	0.973913550376892
1560	10780.00	0.968668043613434
1561	10780.50	0.96391373872757
1562	10781.00	0.960354566574097
1563	10781.50	0.958542943000793
1564	10782.00	0.958802580833435
1565	10782.50	0.961149096488953
1566	10783.00	0.965214908123016
1567	10783.50	0.970188498497009
1568	10784.00	0.974783301353455
1569	10784.50	0.977253913879395
1570	10785.00	0.975481033325195
1571	10785.50	0.967141211032867
1572	10786.00	0.949962854385376
1573	10786.50	0.922048687934875
1574	10787.00	0.882216095924377
1575	10787.50	0.830284416675568
1576	10788.00	0.767234146595001
1577	10788.50	0.695181727409363
1578	10789.00	0.617154061794281
1579	10789.50	0.536700785160065
1580	10790.00	0.457424938678741
1581	10790.50	0.382533818483353
1582	10791.00	0.314499467611313
1583	10791.50	0.254884392023087
1584	10792.00	0.204338058829308
1585	10792.50	0.162731364369392
1586	10793.00	0.129370272159576
1587	10793.50	0.103229232132435
1588	10794.00	0.0831572860479355
1589	10794.50	0.06803198158741
1590	10795.00	0.0568554550409317
1591	10795.50	0.0488010942935944
1592	10796.00	0.0432252921164036
1593	10796.50	0.0396591909229755
1594	10797.00	0.0377924703061581
1595	10797.50	0.0374574698507786
1596	10798.00	0.0386184006929398
1597	10798.50	0.0413677431643009
1598	10799.00	0.0459295213222504
1599	10799.50	0.052666574716568
1600	10800.00	0.0620853640139103
1601	10800.50	0.0748265162110329
1602	10801.00	0.0916226804256439
1603	10801.50	0.113199628889561
1604	10802.00	0.140097349882126
1605	10802.50	0.172403797507286
1606	10803.00	0.209433183073998
1607	10803.50	0.249440431594849
1608	10804.00	0.289519995450974
1609	10804.50	0.325844317674637
1610	10805.00	0.354307889938354
1611	10805.50	0.371462196111679
1612	10806.00	0.37543722987175
1613	10806.50	0.366479396820068
1614	10807.00	0.346871882677078
1615	10807.50	0.320283561944962
1616	10808.00	0.290844738483429
1617	10808.50	0.262322217226028
1618	10809.00	0.237650647759438
1619	10809.50	0.218877583742142
1620	10810.00	0.207430005073547
1621	10810.50	0.204568982124329
1622	10811.00	0.211948812007904
1623	10811.50	0.232285767793655
1624	10812.00	0.270232766866684
1625	10812.50	0.33363139629364
1626	10813.00	0.435355335474014
1627	10813.50	0.595924913883209
1628	10814.00	0.846847295761108
1629	10814.50	1.23404979705811
1630	10815.00	1.81968402862549
1631	10815.50	2.67916011810303
1632	10816.00	3.88938903808594
1633	10816.50	5.50552892684937
1634	10817.00	7.52856874465942
1635	10817.50	9.87406253814697
1636	10818.00	12.3587007522583
1637	10818.50	14.7194194793701
1638	10819.00	16.6667385101318
1639	10819.50	17.9557552337646
1640	10820.00	18.4470481872559
1641	10820.50	18.1338443756104
1642	10821.00	17.128662109375
1643	10821.50	15.6206865310669
1644	10822.00	13.8240776062012
1645	10822.50	11.9349508285522
1646	10823.00	10.1058940887451
1647	10823.50	8.4379825592041
1648	10824.00	6.98518514633179
1649	10824.50	5.76497077941895
1650	10825.00	4.77027940750122
1651	10825.50	3.98004722595215
1652	10826.00	3.36717247962952
1653	10826.50	2.90386462211609
1654	10827.00	2.56480646133423
1655	10827.50	2.32869815826416
1656	10828.00	2.17870569229126
1657	10828.50	2.1021990776062
1658	10829.00	2.0900399684906
1659	10829.50	2.13553166389465
1660	10830.00	2.23307490348816
1661	10830.50	2.37653970718384
1662	10831.00	2.55744123458862
1663	10831.50	2.76317572593689
1664	10832.00	2.97580409049988
1665	10832.50	3.17205238342285
1666	10833.00	3.32513546943665
1667	10833.50	3.40856671333313
1668	10834.00	3.40131688117981
1669	10834.50	3.29285550117493
1670	10835.00	3.08625626564026
1671	10835.50	2.79804158210754
1672	10836.00	2.45465016365051
1673	10836.50	2.08672547340393
1674	10837.00	1.72316122055054
1675	10837.50	1.38664162158966
1676	10838.00	1.09155607223511
1677	10838.50	0.844175577163696
1678	10839.00	0.64432418346405
1679	10839.50	0.487624108791351
1680	10840.00	0.367598325014114
1681	10840.50	0.277255058288574
1682	10841.00	0.21007327735424
1683	10841.50	0.160484313964844
1684	10842.00	0.124005988240242
1685	10842.50	0.0971777439117432
1686	10843.00	0.0774061158299446
1687	10843.50	0.0627883747220039
1688	10844.00	0.0519497655332088
1689	10844.50	0.0439085029065609
1690	10845.00	0.0379708781838417
1691	10845.50	0.0336533710360527
1692	10846.00	0.0306270848959684
1693	10846.50	0.0286797266453505
1694	10847.00	0.0276912692934275
1695	10847.50	0.027620404958725
1696	10848.00	0.0284995790570974
1697	10848.50	0.0304367300122976
1698	10849.00	0.0336214154958725
1699	10849.50	0.0383312627673149
1700	10850.00	0.0449315458536148
1701	10850.50	0.0538557320833206
1702	10851.00	0.0655502751469612
1703	10851.50	0.0803665816783905
1704	10852.00	0.0983951911330223
1705	10852.50	0.119267784059048
1706	10853.00	0.141998082399368
1707	10853.50	0.164967909455299
1708	10854.00	0.186148047447205
1709	10854.50	0.20355013012886
1710	10855.00	0.215770915150642
1711	10855.50	0.222405225038528
1712	10856.00	0.224149689078331
1713	10856.50	0.222578957676888
1714	10857.00	0.219735756516457
1715	10857.50	0.217733696103096
1716	10858.00	0.218510463833809
1717	10858.50	0.223758980631828
1718	10859.00	0.234979435801506
1719	10859.50	0.253559231758118
1720	10860.00	0.280791372060776
1721	10860.50	0.317760109901428
1722	10861.00	0.365055441856384
1723	10861.50	0.422337591648102
1724	10862.00	0.487866401672363
1725	10862.50	0.558217704296112
1726	10863.00	0.62844854593277
1727	10863.50	0.692865788936615
1728	10864.00	0.746285378932953
1729	10864.50	0.78537517786026
1730	10865.00	0.809565424919128
1731	10865.50	0.82119345664978
1732	10866.00	0.824927151203156
1733	10866.50	0.826825678348541
1734	10867.00	0.833485007286072
1735	10867.50	0.851574420928955
1736	10868.00	0.887856781482697
1737	10868.50	0.949617445468903
1738	10869.00	1.04535710811615
1739	10869.50	1.18558239936829
1740	10870.00	1.38350462913513
1741	10870.50	1.65537285804749
1742	10871.00	2.02002191543579
1743	10871.50	2.49706721305847
1744	10872.00	3.10315275192261
1745	10872.50	3.84598875045776
1746	10873.00	4.71676778793335
1747	10873.50	5.68287897109985
1748	10874.00	6.68413019180298
1749	10874.50	7.63591766357422
1750	10875.00	8.44112682342529
1751	10875.50	9.00901985168457
1752	10876.00	9.27563571929932
1753	10876.50	9.21851062774658
1754	10877.00	8.86039638519287
1755	10877.50	8.26111888885498
1756	10878.00	7.50145435333252
1757	10878.50	6.66521787643433
1758	10879.00	5.82502460479736
1759	10879.50	5.03445720672607
1760	10880.00	4.32648897171021
1761	10880.50	3.71623754501343
1762	10881.00	3.20570921897888
1763	10881.50	2.78869557380676
1764	10882.00	2.45479965209961
1765	10882.50	2.19225931167603
1766	10883.00	1.98965752124786
1767	10883.50	1.83679211139679
1768	10884.00	1.72499048709869
1769	10884.50	1.64710795879364
1770	10885.00	1.59737515449524
1771	10885.50	1.57120227813721
1772	10886.00	1.56499826908112
1773	10886.50	1.57603943347931
1774	10887.00	1.60239326953888
1775	10887.50	1.64289808273315
1776	10888.00	1.69718384742737
1777	10888.50	1.76571929454803
1778	10889.00	1.84986627101898
1779	10889.50	1.9519282579422
1780	10890.00	2.07517695426941
1781	10890.50	2.22384810447693
1782	10891.00	2.40308880805969
1783	10891.50	2.61883044242859
1784	10892.00	2.87755084037781
1785	10892.50	3.18586778640747
1786	10893.00	3.54990839958191
1787	10893.50	3.97440385818481
1788	10894.00	4.46151256561279
1789	10894.50	5.00944757461548
1790	10895.00	5.61111307144165
1791	10895.50	6.25306606292725
1792	10896.00	6.91520357131958
1793	10896.50	7.57154083251953
1794	10897.00	8.19225978851318
1795	10897.50	8.74689102172852
1796	10898.00	9.20810127258301
1797	10898.50	9.55531120300293
1798	10899.00	9.77730369567871
1799	10899.50	9.87322044372559
1800	10900.00	9.85180377960205
1801	10900.50	9.72916698455811
1802	10901.00	9.52576065063477
1803	10901.50	9.26324272155762
1804	10902.00	8.9618673324585
1805	10902.50	8.63873100280762
1806	10903.00	8.30695247650146
1807	10903.50	7.97564458847046
1808	10904.00	7.65044450759888
1809	10904.50	7.33431816101074
1810	10905.00	7.02840900421143
1811	10905.50	6.73273324966431
1812	10906.00	6.44663000106812
1813	10906.50	6.16891670227051
1814	10907.00	5.89781522750854
1815	10907.50	5.63074159622192
1816	10908.00	5.36410570144653
1817	10908.50	5.09328126907349
1818	10909.00	4.81286668777466
1819	10909.50	4.51732587814331
1820	10910.00	4.20198249816895
1821	10910.50	3.86423707008362
1822	10911.00	3.5047287940979
1823	10911.50	3.12807250022888
1824	10912.00	2.74283528327942
1825	10912.50	2.36058306694031
1826	10913.00	1.99413704872131
1827	10913.50	1.65547621250153
1828	10914.00	1.35387015342712
1829	10914.50	1.09474205970764
1830	10915.00	0.879467725753784
1831	10915.50	0.705992996692657
1832	10916.00	0.569923579692841
1833	10916.50	0.465702205896378
1834	10917.00	0.387586653232574
1835	10917.50	0.33029967546463
1836	10918.00	0.289353162050247
1837	10918.50	0.261121809482574
1838	10919.00	0.242757499217987
1839	10919.50	0.232023134827614
1840	10920.00	0.227100491523743
1841	10920.50	0.226410716772079
1842	10921.00	0.22847706079483
1843	10921.50	0.231854692101479
1844	10922.00	0.235143721103668
1845	10922.50	0.237081095576286
1846	10923.00	0.236679241061211
1847	10923.50	0.233355894684792
1848	10924.00	0.226997599005699
1849	10924.50	0.217925369739532
1850	10925.00	0.206771686673164
1851	10925.50	0.194312050938606
1852	10926.00	0.181304216384888
1853	10926.50	0.16837415099144
1854	10927.00	0.155962347984314
1855	10927.50	0.144323199987412
1856	10928.00	0.133558586239815
1857	10928.50	0.123666852712631
1858	10929.00	0.114592261612415
1859	10929.50	0.106266126036644
1860	10930.00	0.0986352115869522
1861	10930.50	0.0916766822338104
1862	10931.00	0.0854011550545692
1863	10931.50	0.0798473954200745
1864	10932.00	0.0750729814171791
1865	10932.50	0.071145087480545
1866	10933.00	0.0681345388293266
1867	10933.50	0.0661144778132439
1868	10934.00	0.065163716673851
1869	10934.50	0.0653735250234604
1870	10935.00	0.0668562203645706
1871	10935.50	0.0697538256645203
1872	10936.00	0.0742446258664131
1873	10936.50	0.0805453732609749
1874	10937.00	0.0889057442545891
1875	10937.50	0.0995909050107002
1876	10938.00	0.112847022712231
1877	10938.50	0.12884496152401
1878	10939.00	0.147600069642067
1879	10939.50	0.168872326612473
1880	10940.00	0.192062333226204
1881	10940.50	0.216132119297981
1882	10941.00	0.239591121673584
1883	10941.50	0.260588049888611
1884	10942.00	0.277129679918289
1885	10942.50	0.28740656375885
1886	10943.00	0.29015451669693
1887	10943.50	0.284944951534271
1888	10944.00	0.272302538156509
1889	10944.50	0.253601342439651
1890	10945.00	0.230771437287331
1891	10945.50	0.205914556980133
1892	10946.00	0.180947974324226
1893	10946.50	0.157364919781685
1894	10947.00	0.136141762137413
1895	10947.50	0.117769122123718
1896	10948.00	0.102356612682343
1897	10948.50	0.0897604152560234
1898	10949.00	0.0796983912587166
1899	10949.50	0.0718363747000694
1900	10950.00	0.0658435299992561
1901	10950.50	0.0614220649003983
1902	10951.00	0.0583190880715847
1903	10951.50	0.0563273467123508
1904	10952.00	0.0552799478173256
1905	10952.50	0.0550421699881554
1906	10953.00	0.0555022433400154
1907	10953.50	0.0565620362758636
1908	10954.00	0.0581283383071423
1909	10954.50	0.060105312615633
1910	10955.00	0.062388863414526
1911	10955.50	0.0648637339472771
1912	10956.00	0.067404143512249
1913	10956.50	0.0698782205581665
1914	10957.00	0.0721559524536133
1915	10957.50	0.0741191059350967
1916	10958.00	0.0756711140275002
1917	10958.50	0.0767444148659706
1918	10959.00	0.0773032009601593
1919	10959.50	0.0773409008979797
1920	10960.00	0.0768730416893959
1921	10960.50	0.0759274512529373
1922	10961.00	0.074534609913826
1923	10961.50	0.0727206319570541
1924	10962.00	0.0705047696828842
1925	10962.50	0.0679021030664444
1926	10963.00	0.0649305433034897
1927	10963.50	0.0616202689707279
1928	10964.00	0.0580223649740219
1929	10964.50	0.0542138107120991
1930	10965.00	0.0502964369952679
1931	10965.50	0.0463894978165627
1932	10966.00	0.0426174998283386
1933	10966.50	0.0390965081751347
1934	10967.00	0.0359224230051041
1935	10967.50	0.0331636555492878
1936	10968.00	0.0308590028434992
1937	10968.50	0.0290195997804403
1938	10969.00	0.0276331622153521
1939	10969.50	0.0266683641821146
1940	10970.00	0.02607805095613
1941	10970.50	0.0258007552474737
1942	10971.00	0.0257610324770212
1943	10971.50	0.0258699003607035
1944	10972.00	0.0260269585996866
1945	10972.50	0.0261256489902735
1946	10973.00	0.0260620824992657
1947	10973.50	0.0257465355098248
1948	10974.00	0.0251152459532022
1949	10974.50	0.0241393800824881
1950	10975.00	0.0228285882622004
1951	10975.50	0.021227952092886
1952	10976.00	0.0194092076271772
1953	10976.50	0.0174586325883865
1954	10977.00	0.0154645135626197
1955	10977.50	0.013506724499166
1956	10978.00	0.0116498079150915
1957	10978.50	0.00993984192609787
1958	10979.00	0.0084045035764575
1959	10979.50	0.00705532729625702
1960	10980.00	0.00589110469445586
1961	10980.50	0.00490158377215266
1962	10981.00	0.00407087942585349
1963	10981.50	0.00338028511032462
1964	10982.00	0.00281038321554661
1965	10982.50	0.0023424809332937
1966	10983.00	0.00195948104374111
1967	10983.50	0.00164631579536945
1968	10984.00	0.00139007321558893
1969	10984.50	0.00117992900777608
1970	10985.00	0.00100696401204914
1971	10985.50	0.000863932189531624
1972	10986.00	0.000745013996493071
1973	10986.50	0.000645580992568284
1974	10987.00	0.000561981287319213
1975	10987.50	0.000491351122036576
1976	10988.00	0.000431451917393133
1977	10988.50	0.00038053237949498
1978	10989.00	0.000337213044986129
1979	10989.50	0.000300392362987623
1980	10990.00	0.000269172305706888
1981	10990.50	0.000242801950662397
1982	10991.00	0.000220636691665277
1983	10991.50	0.000202110546524636
1984	10992.00	0.000186718520126306
1985	10992.50	0.000174006388988346
1986	10993.00	0.000163565695402212
1987	10993.50	0.000155032466864213
1988	10994.00	0.000148088322021067
1989	10994.50	0.000142463482916355
1990	10995.00	0.000137940471176989
1991	10995.50	0.000134357556817122
1992	10996.00	0.000131610620883293
1993	10996.50	0.000129652456962503
1994	10997.00	0.000128488929476589
1995	10997.50	0.00012817227980122
1996	10998.00	0.000128792788018472
1997	10998.50	0.00013046980893705
[truncated: 88,003 more rows]
