# Supplementary material for: Human granulocyte-colony stimulating factor (G-CSF)/stem cell factor (SCF) fusion proteins: design, characterization and activity
Source: PeerJ. 2020 Aug 21;8:e9788. doi: 10.7717/peerj.9788 (PMC7444511; doi:10.7717/peerj.9788)
Supplement: Supplemental Information 8 [file peerj-08-9788-s008.zip › 20190423-07_GCSF-SCF_Mass-to-Charge.csv]

#"+ESI Scan (4.695-4.922 min	15 Scans) Frag=250.0V 20190423-07_GCSF-SCF.d "
#Point	X(Thompsons)	Y(Counts)
0	99.98578	0
1	99.99150	1373.66662597656
2	99.99722	1356.66662597656
3	100.00295	1345.19995117188
4	100.00867	1341
5	100.01440	1358.93334960938
6	100.02012	1363.86669921875
7	100.02585	1361.26672363281
8	100.03157	1383.40002441406
9	100.03730	1405.59997558594
10	100.04303	1397.73327636719
11	100.04875	1342.73327636719
12	100.05448	1381.26672363281
13	100.06020	1403.93334960938
14	100.06593	1423.66662597656
15	100.07166	1439.80004882813
16	100.07738	1472.40002441406
17	100.08311	1435.93334960938
18	100.08884	1410.86669921875
19	100.09457	1404.73327636719
20	100.10029	1374.86669921875
21	100.10602	1375.80004882813
22	100.11175	1343.73327636719
23	100.11748	1337.66662597656
24	100.12321	1346.06665039063
25	100.12893	1318.93334960938
26	100.13466	1312.13330078125
27	100.14039	1318.66662597656
28	100.14612	1318.33337402344
29	100.15185	1314.66662597656
30	100.15758	1306.80004882813
31	100.16331	1295.19995117188
32	100.16904	1257.73327636719
33	100.17477	1259.33337402344
34	100.18050	1313.06665039063
35	100.18623	1320.06665039063
36	100.19196	1301.13330078125
37	100.19769	1300
38	100.20342	1287.59997558594
39	100.20915	1278.19995117188
40	100.21488	1292.40002441406
41	100.22061	1327.26672363281
42	100.22634	1309.80004882813
43	100.23207	1314
44	100.23780	1318.06665039063
45	100.24353	1319.53332519531
46	100.24927	1317.19995117188
47	100.25500	1278.26672363281
48	100.26073	1297.80004882813
49	100.26646	1294.19995117188
50	100.27219	1254
51	100.27793	1271.26672363281
52	100.28366	1328.26672363281
53	100.28939	1323.59997558594
54	100.29513	1307.53332519531
55	100.30086	1307.13330078125
56	100.30659	1299.53332519531
57	100.31233	1287.06665039063
58	100.31806	1274.46667480469
59	100.32379	1362.19995117188
60	100.32953	1377.73327636719
61	100.33526	1360.53332519531
62	100.34100	1356.53332519531
63	100.34673	1372.73327636719
64	100.35247	1381.13330078125
65	100.35820	1337.40002441406
66	100.36394	1390.66662597656
67	100.36967	1387.46667480469
68	100.37541	1325.53332519531
69	100.38114	1340.59997558594
70	100.38688	1363.06665039063
71	100.39261	1368.13330078125
72	100.39835	1369.66662597656
73	100.40408	1371.26672363281
74	100.40982	1381.80004882813
75	100.41556	1325.53332519531
76	100.42129	1303.13330078125
77	100.42703	1330.66662597656
78	100.43277	1342.66662597656
79	100.43851	1333.06665039063
80	100.44424	1340.19995117188
81	100.44998	1339
82	100.45572	1304.93334960938
83	100.46146	1318.73327636719
84	100.46719	1319.93334960938
85	100.47293	1323.06665039063
86	100.47867	1321.19995117188
87	100.48441	1319
88	100.49015	1352.06665039063
89	100.49589	1341.59997558594
90	100.50162	1339.40002441406
91	100.50736	1327.40002441406
92	100.51310	1322.33337402344
93	100.51884	1303.26672363281
94	100.52458	1285.86669921875
95	100.53032	1355.80004882813
96	100.53606	1382.33337402344
97	100.54180	1389.26672363281
98	100.54754	1385.66662597656
99	100.55328	1389.73327636719
100	100.55902	1346.86669921875
101	100.56476	1345.93334960938
102	100.57051	1352.19995117188
103	100.57625	1343
104	100.58199	1333.06665039063
105	100.58773	1337.46667480469
106	100.59347	1366.80004882813
107	100.59921	1345.33337402344
108	100.60495	1346.06665039063
109	100.61070	1366.80004882813
110	100.61644	1366.66662597656
111	100.62218	1317.86669921875
112	100.62792	1290.06665039063
113	100.63367	1297.40002441406
114	100.63941	1314.66662597656
115	100.64515	1315.06665039063
116	100.65090	1318.06665039063
117	100.65664	1316
118	100.66238	1328.86669921875
119	100.66813	1310.13330078125
120	100.67387	1325.40002441406
121	100.67961	1346.19995117188
122	100.68536	1340.59997558594
123	100.69110	1369.40002441406
124	100.69685	1391.80004882813
125	100.70259	1391.80004882813
126	100.70834	1367.73327636719
127	100.71408	1363.33337402344
128	100.71983	1370.93334960938
129	100.72557	1380.06665039063
130	100.73132	1380.19995117188
131	100.73706	1390.73327636719
132	100.74281	1395.86669921875
133	100.74856	1375.40002441406
134	100.75430	1379.40002441406
135	100.76005	1381.13330078125
136	100.76579	1373.33337402344
137	100.77154	1371.66662597656
138	100.77729	1375.33337402344
139	100.78303	1335.73327636719
140	100.78878	1334.33337402344
141	100.79453	1343.13330078125
142	100.80028	1355.19995117188
143	100.80602	1361.66662597656
144	100.81177	1344.06665039063
145	100.81752	1349.53332519531
146	100.82327	1330.26672363281
147	100.82902	1313.66662597656
148	100.83476	1321.53332519531
149	100.84051	1338.06665039063
150	100.84626	1343.13330078125
151	100.85201	1339.59997558594
152	100.85776	1369.13330078125
153	100.86351	1383.46667480469
154	100.86926	1356.59997558594
155	100.87501	1321.86669921875
156	100.88076	1342.80004882813
157	100.88651	1333.19995117188
158	100.89226	1328.40002441406
159	100.89801	1339.53332519531
160	100.90376	1390.13330078125
161	100.90951	1379.13330078125
162	100.91526	1394.40002441406
163	100.92101	1390.93334960938
164	100.92676	1403.46667480469
165	100.93251	1414.26672363281
166	100.93827	1422.40002441406
167	100.94402	1397.26672363281
168	100.94977	1396.93334960938
169	100.95552	1361.19995117188
170	100.96127	1360.26672363281
171	100.96702	1366.13330078125
172	100.97278	1374.53332519531
173	100.97853	1370.06665039063
174	100.98428	1365.66662597656
175	100.99004	1359
176	100.99579	1353.59997558594
177	101.00154	1387.93334960938
178	101.00729	1459.40002441406
179	101.01305	1452.59997558594
180	101.01880	1425
181	101.02456	1428.80004882813
182	101.03031	1416.06665039063
183	101.03606	1416.06665039063
184	101.04182	1414
185	101.04757	1470.86669921875
186	101.05333	1476.26672363281
187	101.05908	1473.66662597656
188	101.06484	1447.53332519531
189	101.07059	1411.46667480469
190	101.07635	1386.19995117188
191	101.08210	1343.06665039063
192	101.08786	1365.86669921875
193	101.09362	1362.19995117188
194	101.09937	1313.40002441406
195	101.10513	1306.33337402344
196	101.11088	1334.40002441406
197	101.11664	1332.73327636719
198	101.12240	1306.59997558594
199	101.12815	1312.33337402344
200	101.13391	1301
201	101.13967	1296.13330078125
202	101.14542	1306.40002441406
203	101.15118	1390.73327636719
204	101.15694	1399.80004882813
205	101.16270	1396.13330078125
206	101.16846	1380.13330078125
207	101.17421	1376.13330078125
208	101.17997	1367.26672363281
209	101.18573	1346.46667480469
210	101.19149	1407.53332519531
211	101.19725	1392.59997558594
212	101.20301	1335.46667480469
213	101.20877	1351.26672363281
214	101.21453	1360.80004882813
215	101.22028	1373.53332519531
216	101.22604	1355.13330078125
217	101.23180	1359.59997558594
218	101.23756	1371.19995117188
219	101.24332	1318.93334960938
220	101.24908	1318.53332519531
221	101.25484	1313.13330078125
222	101.26061	1347.46667480469
223	101.26637	1331.53332519531
224	101.27213	1330.86669921875
225	101.27789	1336.86669921875
226	101.28365	1304.59997558594
227	101.28941	1300.53332519531
228	101.29517	1346.26672363281
229	101.30093	1345.26672363281
230	101.30670	1343.46667480469
231	101.31246	1353.66662597656
232	101.31822	1345.40002441406
233	101.32398	1342.06665039063
234	101.32975	1329.46667480469
235	101.33551	1314.86669921875
236	101.34127	1335.46667480469
237	101.34703	1322.33337402344
238	101.35280	1329.93334960938
239	101.35856	1377.80004882813
240	101.36432	1412.46667480469
241	101.37009	1393.80004882813
242	101.37585	1396.66662597656
243	101.38162	1404.26672363281
244	101.38738	1355.46667480469
245	101.39314	1361.33337402344
246	101.39891	1362.93334960938
247	101.40467	1347.59997558594
248	101.41044	1326.33337402344
249	101.41620	1338.19995117188
250	101.42197	1360.53332519531
251	101.42773	1371.19995117188
252	101.43350	1352.59997558594
253	101.43927	1348.73327636719
254	101.44503	1353.59997558594
255	101.45080	1312.66662597656
256	101.45656	1278.66662597656
257	101.46233	1296.40002441406
258	101.46810	1309.13330078125
259	101.47386	1305.59997558594
260	101.47963	1304.06665039063
261	101.48540	1320.59997558594
262	101.49116	1325.06665039063
263	101.49693	1303.06665039063
264	101.50270	1327.66662597656
265	101.50847	1325.13330078125
266	101.51423	1333.33337402344
267	101.52000	1379.66662597656
268	101.52577	1385.13330078125
269	101.53154	1359.40002441406
270	101.53731	1363.80004882813
271	101.54308	1354.93334960938
272	101.54884	1357.53332519531
273	101.55461	1337.73327636719
274	101.56038	1378.13330078125
275	101.56615	1370.80004882813
276	101.57192	1406
277	101.57769	1395.26672363281
278	101.58346	1382.86669921875
279	101.58923	1402.06665039063
280	101.59500	1390.86669921875
281	101.60077	1354.86669921875
282	101.60654	1359.93334960938
283	101.61231	1333.66662597656
284	101.61808	1336
285	101.62385	1328.46667480469
286	101.62962	1366.59997558594
287	101.63540	1356
288	101.64117	1337.06665039063
289	101.64694	1342.73327636719
290	101.65271	1313.73327636719
291	101.65848	1332.93334960938
292	101.66425	1346
293	101.67003	1341.59997558594
294	101.67580	1368
295	101.68157	1361.53332519531
296	101.68734	1340.13330078125
297	101.69312	1387.06665039063
298	101.69889	1366.26672363281
299	101.70466	1327.80004882813
300	101.71044	1329.80004882813
301	101.71621	1342.80004882813
302	101.72198	1300.40002441406
303	101.72776	1350.80004882813
304	101.73353	1374.59997558594
305	101.73931	1371.26672363281
306	101.74508	1333.80004882813
307	101.75085	1333.33337402344
308	101.75663	1308.26672363281
309	101.76240	1287.73327636719
310	101.76818	1296
311	101.77395	1301.26672363281
312	101.77973	1295.66662597656
313	101.78550	1295
314	101.79128	1283.19995117188
315	101.79706	1316.40002441406
316	101.80283	1297
317	101.80861	1290.06665039063
318	101.81438	1306.53332519531
319	101.82016	1288.80004882813
320	101.82594	1254.33337402344
321	101.83171	1246.26672363281
322	101.83749	1307.40002441406
323	101.84327	1314.73327636719
324	101.84905	1276.26672363281
325	101.85482	1269.33337402344
326	101.86060	1264.53332519531
327	101.86638	1263.86669921875
328	101.87216	1277.59997558594
329	101.87794	1320.93334960938
330	101.88371	1327.93334960938
331	101.88949	1307.59997558594
332	101.89527	1308
333	101.90105	1309.46667480469
334	101.90683	1312.13330078125
335	101.91261	1289.59997558594
336	101.91839	1313.26672363281
337	101.92417	1304.80004882813
338	101.92995	1257.06665039063
339	101.93573	1264.06665039063
340	101.94151	1319.53332519531
341	101.94729	1319.06665039063
342	101.95307	1304.73327636719
343	101.95885	1315
344	101.96463	1295.53332519531
345	101.97041	1305.19995117188
346	101.97619	1302.26672363281
347	101.98197	1394.40002441406
348	101.98775	1393.80004882813
349	101.99353	1407.06665039063
350	101.99931	1411.19995117188
351	102.00510	1427.53332519531
352	102.01088	1433.66662597656
353	102.01666	1401.73327636719
354	102.02244	1453.13330078125
355	102.02822	1461.46667480469
356	102.03401	1407
357	102.03979	1413.73327636719
358	102.04557	1439.53332519531
359	102.05135	1495.73327636719
360	102.05714	1538.66662597656
361	102.06292	1627.46667480469
362	102.06870	1660.66662597656
363	102.07449	1612.73327636719
364	102.08027	1559.33337402344
365	102.08606	1551.19995117188
366	102.09184	1514.19995117188
367	102.09763	1488.53332519531
368	102.10341	1459
369	102.10919	1494.73327636719
370	102.11498	1521.26672363281
371	102.12076	1510.06665039063
372	102.12655	1535.33337402344
373	102.13233	1496
374	102.13812	1453
375	102.14391	1406.40002441406
376	102.14969	1415.06665039063
377	102.15548	1394
378	102.16126	1378.93334960938
379	102.16705	1371.73327636719
380	102.17284	1375.40002441406
381	102.17862	1368.80004882813
382	102.18441	1361.86669921875
383	102.19020	1396.59997558594
384	102.19598	1418.86669921875
385	102.20177	1412.19995117188
386	102.20756	1406.46667480469
387	102.21335	1415.80004882813
388	102.21913	1383.80004882813
389	102.22492	1373.46667480469
390	102.23071	1380.93334960938
391	102.23650	1359.59997558594
392	102.24229	1358
393	102.24808	1349.46667480469
394	102.25386	1358.13330078125
395	102.25965	1368.53332519531
396	102.26544	1354.86669921875
397	102.27123	1344.73327636719
398	102.27702	1345.40002441406
399	102.28281	1317.46667480469
400	102.28860	1296.26672363281
401	102.29439	1321.19995117188
402	102.30018	1319.86669921875
403	102.30597	1326.93334960938
404	102.31176	1332.59997558594
405	102.31755	1320.80004882813
406	102.32334	1345.86669921875
407	102.32913	1316.33337402344
408	102.33492	1323.19995117188
409	102.34072	1342.19995117188
410	102.34651	1342.86669921875
411	102.35230	1376
412	102.35809	1405.53332519531
413	102.36388	1364.46667480469
414	102.36967	1359.33337402344
415	102.37547	1351.06665039063
416	102.38126	1341.66662597656
417	102.38705	1364
418	102.39284	1374.26672363281
419	102.39864	1385.80004882813
420	102.40443	1410.33337402344
421	102.41022	1385.59997558594
422	102.41602	1392.06665039063
423	102.42181	1406.19995117188
424	102.42760	1380.86669921875
425	102.43340	1349.40002441406
426	102.43919	1366.33337402344
427	102.44499	1356.40002441406
428	102.45078	1331.80004882813
429	102.45657	1329.66662597656
430	102.46237	1364.53332519531
431	102.46816	1355.33337402344
432	102.47396	1363.46667480469
433	102.47975	1354.80004882813
434	102.48555	1326.66662597656
435	102.49134	1321.06665039063
436	102.49714	1324.40002441406
437	102.50294	1323.59997558594
438	102.50873	1339.19995117188
439	102.51453	1356.93334960938
440	102.52032	1366.93334960938
441	102.52612	1379.46667480469
442	102.53192	1365.66662597656
443	102.53771	1311.93334960938
444	102.54351	1342.53332519531
445	102.54931	1357.80004882813
446	102.55511	1331.40002441406
447	102.56090	1346
448	102.56670	1377.19995117188
449	102.57250	1378.40002441406
450	102.57830	1336.46667480469
451	102.58410	1327.86669921875
452	102.58989	1324.80004882813
453	102.59569	1317.86669921875
454	102.60149	1302.33337402344
455	102.60729	1300.86669921875
456	102.61309	1311.73327636719
457	102.61889	1291.13330078125
458	102.62469	1282.19995117188
459	102.63049	1290.53332519531
460	102.63629	1312.53332519531
461	102.64209	1295.80004882813
462	102.64789	1297.73327636719
463	102.65369	1294.86669921875
464	102.65949	1262.06665039063
465	102.66529	1256.53332519531
466	102.67109	1300.06665039063
467	102.67689	1337.73327636719
468	102.68269	1278.73327636719
469	102.68849	1296.33337402344
470	102.69429	1304.33337402344
471	102.70009	1277.66662597656
472	102.70589	1284.53332519531
473	102.71169	1308.26672363281
474	102.71750	1309.86669921875
475	102.72330	1315.40002441406
476	102.72910	1309.93334960938
477	102.73490	1330.33337402344
478	102.74071	1315.33337402344
479	102.74651	1290
480	102.75231	1305.19995117188
481	102.75811	1303.26672363281
482	102.76392	1254.66662597656
483	102.76972	1253.73327636719
484	102.77552	1328.46667480469
485	102.78133	1331.59997558594
486	102.78713	1307.06665039063
487	102.79294	1301.86669921875
488	102.79874	1283.59997558594
489	102.80454	1275.59997558594
490	102.81035	1268.33337402344
491	102.81615	1354.59997558594
492	102.82196	1369.19995117188
493	102.82776	1367.46667480469
494	102.83357	1370.53332519531
495	102.83937	1377.86669921875
496	102.84518	1360.86669921875
497	102.85099	1354.19995117188
498	102.85679	1406.80004882813
499	102.86260	1391.86669921875
500	102.86840	1354.93334960938
501	102.87421	1351.33337402344
502	102.88002	1370.80004882813
503	102.88582	1345.19995117188
504	102.89163	1357.93334960938
505	102.89744	1373.73327636719
506	102.90324	1376.93334960938
507	102.90905	1314.66662597656
508	102.91486	1318.93334960938
509	102.92067	1365.33337402344
510	102.92647	1420.40002441406
511	102.93228	1421.66662597656
512	102.93809	1410.80004882813
513	102.94390	1425.86669921875
514	102.94971	1373.26672363281
515	102.95551	1361.33337402344
516	102.96132	1408.13330078125
517	102.96713	1385
518	102.97294	1377.59997558594
519	102.97875	1384.06665039063
520	102.98456	1387.19995117188
521	102.99037	1375.13330078125
522	102.99618	1366.33337402344
523	103.00199	1365.59997558594
524	103.00780	1353.13330078125
525	103.01361	1347.66662597656
526	103.01942	1343.46667480469
527	103.02523	1419.93334960938
528	103.03104	1493
529	103.03685	1594.40002441406
530	103.04266	1630.93334960938
531	103.04847	1667.40002441406
532	103.05429	1608.59997558594
533	103.06010	1572.40002441406
534	103.06591	1536.06665039063
535	103.07172	1484.53332519531
536	103.07753	1453
537	103.08335	1417.86669921875
538	103.08916	1424.33337402344
539	103.09497	1412.59997558594
540	103.10078	1396.19995117188
541	103.10660	1400
542	103.11241	1385.13330078125
543	103.11822	1343.93334960938
544	103.12404	1332.80004882813
545	103.12985	1342.80004882813
546	103.13566	1356.33337402344
547	103.14148	1335.06665039063
548	103.14729	1332.93334960938
549	103.15310	1325.86669921875
550	103.15892	1346.73327636719
551	103.16473	1318.59997558594
552	103.17055	1338.26672363281
553	103.17636	1348.66662597656
554	103.18218	1337.66662597656
555	103.18799	1361.13330078125
556	103.19381	1378.46667480469
557	103.19962	1366.66662597656
558	103.20544	1375.53332519531
559	103.21126	1341.53332519531
560	103.21707	1350.19995117188
561	103.22289	1369.93334960938
562	103.22870	1376.86669921875
563	103.23452	1391.86669921875
564	103.24034	1417.46667480469
565	103.24615	1400.13330078125
566	103.25197	1393.40002441406
567	103.25779	1385.93334960938
568	103.26361	1394.33337402344
569	103.26942	1370.06665039063
570	103.27524	1365.66662597656
571	103.28106	1339.59997558594
572	103.28688	1335.93334960938
573	103.29269	1322.26672363281
574	103.29851	1353.59997558594
575	103.30433	1389.80004882813
576	103.31015	1336.53332519531
577	103.31597	1342.06665039063
578	103.32179	1318.06665039063
579	103.32761	1297.40002441406
580	103.33343	1311.53332519531
581	103.33924	1328.13330078125
582	103.34506	1342.66662597656
583	103.35088	1347.80004882813
584	103.35670	1354.59997558594
585	103.36252	1364.59997558594
586	103.36834	1365.26672363281
587	103.37416	1307.26672363281
588	103.37999	1330.33337402344
589	103.38581	1333.53332519531
590	103.39163	1316.26672363281
591	103.39745	1344.19995117188
592	103.40327	1380.13330078125
593	103.40909	1391.59997558594
594	103.41491	1332.06665039063
595	103.42073	1334.59997558594
596	103.42656	1326.93334960938
597	103.43238	1308.93334960938
598	103.43820	1303.40002441406
599	103.44402	1295.93334960938
600	103.44984	1317.59997558594
601	103.45567	1287.53332519531
602	103.46149	1304.19995117188
603	103.46731	1314.46667480469
604	103.47314	1297.86669921875
605	103.47896	1298.66662597656
606	103.48478	1291.86669921875
607	103.49061	1287.19995117188
608	103.49643	1252.66662597656
609	103.50225	1250.66662597656
610	103.50808	1305.13330078125
611	103.51390	1302.73327636719
612	103.51973	1290.53332519531
613	103.52555	1280.53332519531
614	103.53138	1284.86669921875
615	103.53720	1268.33337402344
616	103.54303	1276.13330078125
617	103.54885	1316.46667480469
618	103.55468	1309.80004882813
619	103.56050	1336.53332519531
620	103.56633	1330.66662597656
621	103.57216	1330.93334960938
622	103.57798	1319.80004882813
623	103.58381	1285.80004882813
624	103.58963	1294.33337402344
625	103.59546	1297.46667480469
626	103.60129	1247.40002441406
627	103.60711	1258.26672363281
628	103.61294	1291.46667480469
629	103.61877	1309.46667480469
630	103.62460	1308.40002441406
631	103.63042	1300.46667480469
632	103.63625	1307.13330078125
633	103.64208	1276.80004882813
634	103.64791	1266.66662597656
635	103.65374	1380.59997558594
636	103.65956	1372.40002441406
637	103.66539	1354.13330078125
638	103.67122	1357.66662597656
639	103.67705	1368.80004882813
640	103.68288	1345.06665039063
641	103.68871	1358.06665039063
642	103.69454	1394.33337402344
643	103.70037	1399.13330078125
644	103.70620	1352.26672363281
645	103.71203	1347.33337402344
646	103.71786	1372
647	103.72369	1351.73327636719
648	103.72952	1348.13330078125
649	103.73535	1362.33337402344
650	103.74118	1379.13330078125
651	103.74701	1318
652	103.75284	1315.73327636719
653	103.75867	1326.33337402344
654	103.76450	1326.93334960938
655	103.77034	1337.93334960938
656	103.77617	1338.59997558594
657	103.78200	1340.46667480469
658	103.78783	1303.80004882813
659	103.79366	1310.73327636719
660	103.79950	1337
661	103.80533	1331.53332519531
662	103.81116	1330.86669921875
663	103.81699	1322.33337402344
664	103.82283	1348.33337402344
665	103.82866	1335.06665039063
666	103.83449	1323.19995117188
667	103.84033	1317.66662597656
668	103.84616	1341
669	103.85199	1312.86669921875
670	103.85783	1314.66662597656
671	103.86366	1372.13330078125
672	103.86950	1388.26672363281
673	103.87533	1386.86669921875
674	103.88117	1386.13330078125
675	103.88700	1394.59997558594
676	103.89284	1366.26672363281
677	103.89867	1355.40002441406
678	103.90451	1376.73327636719
679	103.91034	1352.06665039063
680	103.91618	1349.86669921875
681	103.92201	1351.19995117188
682	103.92785	1366.26672363281
683	103.93369	1364.86669921875
684	103.93952	1369.13330078125
685	103.94536	1373.13330078125
686	103.95119	1366.46667480469
687	103.95703	1322.13330078125
688	103.96287	1300.40002441406
689	103.96871	1317.80004882813
690	103.97454	1318.46667480469
691	103.98038	1352.53332519531
692	103.98622	1345.59997558594
693	103.99206	1362.40002441406
694	103.99789	1382.53332519531
695	104.00373	1442.13330078125
696	104.00957	1492
697	104.01541	1535.66662597656
698	104.02125	1542.26672363281
699	104.02709	1579.59997558594
700	104.03292	1615.80004882813
701	104.03876	1640.73327636719
702	104.04460	1625.53332519531
703	104.05044	1594.86669921875
704	104.05628	1541.19995117188
705	104.06212	1522.06665039063
706	104.06796	1516.06665039063
707	104.07380	1498.93334960938
708	104.07964	1483.06665039063
709	104.08548	1466.06665039063
710	104.09132	1469.93334960938
711	104.09716	1467.53332519531
712	104.10300	1432.73327636719
713	104.10885	1414.86669921875
714	104.11469	1411.73327636719
715	104.12053	1371.86669921875
716	104.12637	1353.86669921875
717	104.13221	1348.93334960938
718	104.13805	1383.26672363281
719	104.14390	1368.26672363281
720	104.14974	1355.13330078125
721	104.15558	1374.86669921875
722	104.16142	1339.59997558594
723	104.16726	1316.26672363281
724	104.17311	1332.66662597656
725	104.17895	1347.53332519531
726	104.18479	1364.53332519531
727	104.19064	1361.73327636719
728	104.19648	1362.80004882813
729	104.20232	1384.13330078125
730	104.20817	1357.66662597656
731	104.21401	1307.40002441406
732	104.21986	1324.40002441406
733	104.22570	1332.66662597656
734	104.23155	1335.53332519531
735	104.23739	1337.59997558594
736	104.24323	1377.53332519531
737	104.24908	1363.33337402344
738	104.25492	1344.46667480469
739	104.26077	1338.13330078125
740	104.26662	1307.86669921875
741	104.27246	1305.40002441406
742	104.27831	1312.59997558594
743	104.28415	1287.53332519531
744	104.29000	1293.33337402344
745	104.29585	1303.19995117188
746	104.30169	1281.06665039063
747	104.30754	1304.59997558594
748	104.31339	1290.66662597656
749	104.31923	1293.93334960938
750	104.32508	1302.40002441406
751	104.33093	1288
752	104.33677	1242.80004882813
753	104.34262	1260.80004882813
754	104.34847	1300.86669921875
755	104.35432	1305.13330078125
756	104.36017	1292.93334960938
757	104.36601	1292.19995117188
758	104.37186	1289.06665039063
759	104.37771	1287.06665039063
760	104.38356	1282.73327636719
761	104.38941	1329.06665039063
762	104.39526	1335.19995117188
763	104.40111	1296.26672363281
764	104.40696	1313.19995117188
765	104.41281	1295.46667480469
766	104.41866	1318.06665039063
767	104.42450	1280.73327636719
768	104.43035	1300.13330078125
769	104.43621	1302.19995117188
770	104.44206	1254.80004882813
771	104.44791	1259.46667480469
772	104.45376	1315.06665039063
773	104.45961	1310.66662597656
774	104.46546	1309.19995117188
775	104.47131	1304.40002441406
776	104.47716	1286.33337402344
777	104.48301	1286.86669921875
778	104.48886	1279
779	104.49472	1369.19995117188
780	104.50057	1377.66662597656
781	104.50642	1363.59997558594
782	104.51227	1353.26672363281
783	104.51813	1384.46667480469
784	104.52398	1370.93334960938
785	104.52983	1351.80004882813
786	104.53568	1403.86669921875
787	104.54154	1396
788	104.54739	1353.46667480469
789	104.55324	1344.26672363281
790	104.55910	1362.93334960938
791	104.56495	1373.86669921875
792	104.57081	1363.33337402344
793	104.57666	1386.59997558594
794	104.58251	1374.46667480469
795	104.58837	1330.46667480469
796	104.59422	1326.80004882813
797	104.60008	1327.93334960938
798	104.60593	1329.93334960938
799	104.61179	1330.26672363281
800	104.61764	1331.59997558594
801	104.62350	1333.26672363281
802	104.62935	1312.26672363281
803	104.63521	1301.59997558594
804	104.64107	1349.46667480469
805	104.64692	1351.19995117188
806	104.65278	1338.73327636719
807	104.65863	1345.66662597656
808	104.66449	1344.19995117188
809	104.67035	1330.66662597656
810	104.67621	1340.66662597656
811	104.68206	1326.66662597656
812	104.68792	1308.06665039063
813	104.69378	1336.73327636719
814	104.69963	1313.46667480469
815	104.70549	1374
816	104.71135	1382.26672363281
817	104.71721	1406.80004882813
818	104.72307	1394.93334960938
819	104.72892	1385.93334960938
820	104.73478	1366.66662597656
821	104.74064	1356.86669921875
822	104.74650	1354.93334960938
823	104.75236	1342.46667480469
824	104.75822	1335.46667480469
825	104.76408	1325.06665039063
826	104.76994	1347.66662597656
827	104.77580	1355.06665039063
828	104.78166	1349.06665039063
829	104.78752	1347.86669921875
830	104.79338	1353.26672363281
831	104.79924	1305.46667480469
832	104.80510	1282.40002441406
833	104.81096	1314.73327636719
834	104.81682	1320.40002441406
835	104.82268	1310.19995117188
836	104.82854	1313.33337402344
837	104.83440	1307
838	104.84027	1315
839	104.84613	1321.06665039063
840	104.85199	1329.59997558594
841	104.85785	1337.53332519531
842	104.86371	1320.59997558594
843	104.86958	1364.40002441406
844	104.87544	1389
845	104.88130	1382.86669921875
846	104.88716	1387.53332519531
847	104.89303	1373.59997558594
848	104.89889	1373.73327636719
849	104.90475	1382.40002441406
850	104.91062	1382.73327636719
851	104.91648	1408.73327636719
852	104.92234	1425.13330078125
853	104.92821	1416.93334960938
854	104.93407	1433.13330078125
855	104.93994	1475.40002441406
856	104.94580	1475.33337402344
857	104.95167	1470.13330078125
858	104.95753	1482.53332519531
859	104.96340	1443
860	104.96926	1422.59997558594
861	104.97513	1394.80004882813
862	104.98099	1401.33337402344
863	104.98686	1428.33337402344
864	104.99272	1389.19995117188
865	104.99859	1399.19995117188
866	105.00446	1406.66662597656
867	105.01032	1413.73327636719
868	105.01619	1488.86669921875
869	105.02205	1635.26672363281
870	105.02792	1801.06665039063
871	105.03379	1928.80004882813
872	105.03966	1982.93334960938
873	105.04552	2090.06665039063
874	105.05139	2334.39990234375
875	105.05726	2543
876	105.06313	2593.86669921875
877	105.06899	2476.19995117188
878	105.07486	2241.93334960938
879	105.08073	2022.93334960938
880	105.08660	1910.66662597656
881	105.09247	1779.86669921875
882	105.09834	1638.13330078125
883	105.10420	1560.33337402344
884	105.11007	1517.46667480469
885	105.11594	1472.86669921875
886	105.12181	1429.59997558594
887	105.12768	1420.86669921875
888	105.13355	1401.73327636719
889	105.13942	1359.93334960938
890	105.14529	1363.19995117188
891	105.15116	1386.53332519531
892	105.15703	1380.46667480469
893	105.16290	1339.33337402344
894	105.16877	1339.33337402344
895	105.17464	1332.80004882813
896	105.18051	1299.33337402344
897	105.18639	1295.86669921875
898	105.19226	1352.53332519531
899	105.19813	1341.66662597656
900	105.20400	1297.46667480469
901	105.20987	1316.26672363281
902	105.21574	1298.33337402344
903	105.22162	1307.33337402344
904	105.22749	1313
905	105.23336	1342
906	105.23923	1356.73327636719
907	105.24511	1319.13330078125
908	105.25098	1353.59997558594
909	105.25685	1344
910	105.26273	1336.73327636719
911	105.26860	1306.26672363281
912	105.27447	1330.93334960938
913	105.28035	1325.19995117188
914	105.28622	1265.13330078125
915	105.29210	1281.46667480469
916	105.29797	1329.33337402344
917	105.30384	1320.26672363281
918	105.30972	1326.59997558594
919	105.31559	1310.80004882813
920	105.32147	1308.73327636719
921	105.32734	1314.46667480469
922	105.33322	1295.59997558594
923	105.33909	1378.26672363281
924	105.34497	1408.26672363281
925	105.35085	1390.46667480469
926	105.35672	1388.86669921875
927	105.36260	1407.26672363281
928	105.36847	1373.13330078125
929	105.37435	1368.13330078125
930	105.38023	1406.06665039063
931	105.38610	1412.53332519531
932	105.39198	1344.86669921875
933	105.39786	1351.26672363281
934	105.40374	1392.26672363281
935	105.40961	1367.53332519531
936	105.41549	1362.19995117188
937	105.42137	1379.73327636719
938	105.42725	1363.06665039063
939	105.43312	1312.93334960938
940	105.43900	1323.53332519531
941	105.44488	1338.93334960938
942	105.45076	1351.93334960938
943	105.45664	1354.19995117188
944	105.46252	1349.46667480469
945	105.46840	1361.53332519531
946	105.47427	1319.33337402344
947	105.48015	1320.19995117188
948	105.48603	1347.33337402344
949	105.49191	1340.86669921875
950	105.49779	1344.53332519531
951	105.50367	1328.40002441406
952	105.50955	1339.80004882813
953	105.51543	1332.80004882813
954	105.52131	1328.06665039063
955	105.52720	1341.40002441406
956	105.53308	1350.66662597656
957	105.53896	1327.26672363281
958	105.54484	1323.19995117188
959	105.55072	1375.46667480469
960	105.55660	1405.53332519531
961	105.56248	1404.26672363281
962	105.56836	1401.26672363281
963	105.57425	1399
964	105.58013	1379.40002441406
965	105.58601	1363.66662597656
966	105.59189	1379
967	105.59778	1357.86669921875
968	105.60366	1346.86669921875
969	105.60954	1354.13330078125
970	105.61543	1366.86669921875
971	105.62131	1355.33337402344
972	105.62719	1347.80004882813
973	105.63308	1361.40002441406
974	105.63896	1354.73327636719
975	105.64484	1307.59997558594
976	105.65073	1306.06665039063
977	105.65661	1308.06665039063
978	105.66250	1325.59997558594
979	105.66838	1312.93334960938
980	105.67427	1306
981	105.68015	1320.66662597656
982	105.68604	1332.40002441406
983	105.69192	1310.13330078125
984	105.69781	1317.33337402344
985	105.70369	1327.46667480469
986	105.70958	1320.86669921875
987	105.71546	1370.66662597656
988	105.72135	1380.73327636719
989	105.72724	1359.93334960938
990	105.73312	1364.06665039063
991	105.73901	1349.46667480469
992	105.74490	1367.80004882813
993	105.75078	1363.93334960938
994	105.75667	1372.93334960938
995	105.76256	1398.66662597656
996	105.76844	1425.40002441406
997	105.77433	1410.86669921875
998	105.78022	1401.86669921875
999	105.78611	1404.46667480469
1000	105.79200	1394.59997558594
1001	105.79788	1379.26672363281
1002	105.80377	1375.06665039063
1003	105.80966	1345.73327636719
1004	105.81555	1338.26672363281
1005	105.82144	1359.93334960938
1006	105.82733	1375.46667480469
1007	105.83322	1357.13330078125
1008	105.83911	1334.59997558594
1009	105.84500	1359.59997558594
1010	105.85089	1334.06665039063
1011	105.85678	1336.06665039063
1012	105.86267	1329
1013	105.86856	1329.06665039063
1014	105.87445	1364.93334960938
1015	105.88034	1362.06665039063
1016	105.88623	1371.06665039063
1017	105.89212	1384.73327636719
1018	105.89801	1373.66662597656
1019	105.90390	1319.06665039063
1020	105.90979	1323.26672363281
1021	105.91568	1347.46667480469
1022	105.92158	1324.93334960938
1023	105.92747	1353.53332519531
1024	105.93336	1396.13330078125
1025	105.93925	1413.66662597656
1026	105.94514	1368.26672363281
1027	105.95104	1360.93334960938
1028	105.95693	1343.93334960938
1029	105.96282	1342.73327636719
1030	105.96871	1338.80004882813
1031	105.97461	1327.66662597656
1032	105.98050	1340.80004882813
1033	105.98639	1359.93334960938
1034	105.99229	1385.13330078125
1035	105.99818	1400
1036	106.00408	1384
1037	106.00997	1363.06665039063
1038	106.01586	1365.33337402344
1039	106.02176	1340.93334960938
1040	106.02765	1305.73327636719
1041	106.03355	1369.80004882813
1042	106.03944	1702.86669921875
1043	106.04534	2271.53344726563
1044	106.05123	2846.53344726563
1045	106.05713	3155.93334960938
1046	106.06302	3077.33325195313
1047	106.06892	2801.86669921875
1048	106.07482	2442.86669921875
1049	106.08071	2193.80004882813
1050	106.08661	1963.66662597656
1051	106.09251	1797.40002441406
1052	106.09840	1680.46667480469
1053	106.10430	1622.53332519531
1054	106.11020	1570.26672363281
1055	106.11609	1466.73327636719
1056	106.12199	1476.40002441406
1057	106.12789	1428.66662597656
1058	106.13378	1375.40002441406
1059	106.13968	1371.73327636719
1060	106.14558	1451.46667480469
1061	106.15148	1426.40002441406
1062	106.15738	1391.59997558594
1063	106.16327	1355
1064	106.16917	1344.53332519531
1065	106.17507	1330
1066	106.18097	1345.33337402344
1067	106.18687	1431.19995117188
1068	106.19277	1430.93334960938
1069	106.19867	1400.86669921875
1070	106.20457	1395.33337402344
1071	106.21047	1407.06665039063
1072	106.21637	1391.33337402344
1073	106.22227	1374.73327636719
1074	106.22817	1426.19995117188
1075	106.23407	1429.19995117188
1076	106.23997	1377
1077	106.24587	1367.59997558594
1078	106.25177	1389.93334960938
1079	106.25767	1391
1080	106.26357	1380.19995117188
1081	106.26947	1383.73327636719
1082	106.27538	1368.53332519531
1083	106.28128	1335
1084	106.28718	1328.80004882813
1085	106.29308	1347.53332519531
1086	106.29898	1362.40002441406
1087	106.30489	1347.06665039063
1088	106.31079	1349.93334960938
1089	106.31669	1352.53332519531
1090	106.32259	1312.80004882813
1091	106.32850	1325.13330078125
1092	106.33440	1370.26672363281
1093	106.34030	1355.40002441406
1094	106.34621	1336.66662597656
1095	106.35211	1351.93334960938
1096	106.35801	1369.66662597656
1097	106.36392	1353.13330078125
1098	106.36982	1333.06665039063
1099	106.37573	1330.66662597656
1100	106.38163	1333
1101	106.38754	1324.26672363281
1102	106.39344	1328.86669921875
1103	106.39934	1392.53332519531
1104	106.40525	1410.19995117188
1105	106.41116	1394.93334960938
1106	106.41706	1394.40002441406
1107	106.42297	1400.26672363281
1108	106.42887	1367.80004882813
1109	106.43478	1377.66662597656
1110	106.44068	1372.66662597656
1111	106.44659	1354.13330078125
1112	106.45250	1352.40002441406
1113	106.45840	1356.86669921875
1114	106.46431	1368.46667480469
1115	106.47022	1347.86669921875
1116	106.47612	1339.13330078125
1117	106.48203	1359.13330078125
1118	106.48794	1359.19995117188
1119	106.49385	1325.26672363281
1120	106.49975	1321.80004882813
1121	106.50566	1334.26672363281
1122	106.51157	1319.66662597656
1123	106.51748	1323.80004882813
1124	106.52339	1331.80004882813
1125	106.52930	1337.19995117188
1126	106.53520	1347.19995117188
1127	106.54111	1322.59997558594
1128	106.54702	1341.13330078125
1129	106.55293	1356.66662597656
1130	106.55884	1341.86669921875
1131	106.56475	1376.13330078125
1132	106.57066	1391.86669921875
1133	106.57657	1388.86669921875
1134	106.58248	1360.19995117188
1135	106.58839	1351.86669921875
1136	106.59430	1344.13330078125
1137	106.60021	1382.33337402344
1138	106.60612	1387.13330078125
1139	106.61203	1388.86669921875
1140	106.61794	1407.26672363281
1141	106.62385	1399.26672363281
1142	106.62977	1406.86669921875
1143	106.63568	1406.13330078125
1144	106.64159	1384.53332519531
1145	106.64750	1368.86669921875
1146	106.65341	1375.46667480469
1147	106.65932	1345.59997558594
1148	106.66524	1334
1149	106.67115	1346.73327636719
1150	106.67706	1368.40002441406
1151	106.68298	1352.73327636719
1152	106.68889	1355
1153	106.69480	1368.40002441406
1154	106.70071	1337.46667480469
1155	106.70663	1313.86669921875
1156	106.71254	1329.46667480469
1157	106.71846	1334.46667480469
1158	106.72437	1353.86669921875
1159	106.73028	1337.66662597656
1160	106.73620	1345.26672363281
1161	106.74211	1373.73327636719
1162	106.74803	1391.46667480469
1163	106.75394	1322.46667480469
1164	106.75986	1330.93334960938
1165	106.76577	1348.46667480469
1166	106.77169	1328.06665039063
1167	106.77760	1337.13330078125
1168	106.78352	1366.33337402344
1169	106.78943	1382.26672363281
1170	106.79535	1331.13330078125
1171	106.80127	1344.59997558594
1172	106.80718	1318.46667480469
1173	106.81310	1296.46667480469
1174	106.81902	1315.53332519531
1175	106.82493	1309.53332519531
1176	106.83085	1312.73327636719
1177	106.83677	1295.46667480469
1178	106.84268	1286.33337402344
1179	106.84860	1309.40002441406
1180	106.85452	1312.73327636719
1181	106.86044	1298.53332519531
1182	106.86635	1310.40002441406
1183	106.87227	1292
1184	106.87819	1257.59997558594
1185	106.88411	1278.33337402344
1186	106.89003	1343.26672363281
1187	106.89595	1343.93334960938
1188	106.90186	1311.46667480469
1189	106.90778	1307.93334960938
1190	106.91370	1306.53332519531
1191	106.91962	1303.86669921875
1192	106.92554	1299.93334960938
1193	106.93146	1333.73327636719
1194	106.93738	1343.19995117188
1195	106.94330	1341.86669921875
1196	106.94922	1361
1197	106.95514	1355.86669921875
1198	106.96106	1353
1199	106.96698	1331.66662597656
1200	106.97290	1347.33337402344
1201	106.97882	1347.33337402344
1202	106.98475	1300.86669921875
1203	106.99067	1315.46667480469
1204	106.99659	1374.93334960938
1205	107.00251	1376.13330078125
1206	107.00843	1361.53332519531
1207	107.01435	1362.80004882813
1208	107.02028	1362.80004882813
1209	107.02620	1442.46667480469
1210	107.03212	1602.06665039063
1211	107.03804	1803.73327636719
1212	107.04397	1994.40002441406
1213	107.04989	2430.46655273438
1214	107.05581	3107.06665039063
1215	107.06174	3686.53344726563
1216	107.06766	3861.33325195313
1217	107.07358	3678
1218	107.07951	3353.13330078125
1219	107.08543	2908.80004882813
1220	107.09135	2486.80004882813
1221	107.09728	2200.80004882813
1222	107.10320	2000.53332519531
1223	107.10913	1845.19995117188
1224	107.11505	1747.93334960938
1225	107.12098	1673.73327636719
1226	107.12690	1612.93334960938
1227	107.13283	1522.06665039063
1228	107.13875	1493.73327636719
1229	107.14468	1482.86669921875
1230	107.15061	1485.73327636719
1231	107.15653	1488.40002441406
1232	107.16246	1482.93334960938
1233	107.16838	1456.33337402344
1234	107.17431	1391.59997558594
1235	107.18024	1367.46667480469
1236	107.18616	1414.06665039063
1237	107.19209	1425.59997558594
1238	107.19802	1402.73327636719
1239	107.20394	1396.46667480469
1240	107.20987	1410.26672363281
1241	107.21580	1396.59997558594
1242	107.22173	1415.59997558594
1243	107.22765	1377.73327636719
1244	107.23358	1374.06665039063
1245	107.23951	1355.59997558594
1246	107.24544	1359.93334960938
1247	107.25137	1421.06665039063
1248	107.25730	1445.59997558594
1249	107.26323	1421.19995117188
1250	107.26915	1432.73327636719
1251	107.27508	1435.33337402344
1252	107.28101	1404.19995117188
1253	107.28694	1378.33337402344
1254	107.29287	1410
1255	107.29880	1395.13330078125
1256	107.30473	1387.33337402344
1257	107.31066	1377.66662597656
1258	107.31659	1404.80004882813
1259	107.32252	1392.86669921875
1260	107.32845	1389.93334960938
1261	107.33438	1387.13330078125
1262	107.34032	1393.46667480469
1263	107.34625	1343.80004882813
1264	107.35218	1333.86669921875
1265	107.35811	1329.33337402344
1266	107.36404	1346.19995117188
1267	107.36997	1351.26672363281
1268	107.37591	1353.86669921875
1269	107.38184	1346.19995117188
1270	107.38777	1367.66662597656
1271	107.39370	1356.26672363281
1272	107.39963	1369.59997558594
1273	107.40557	1371.66662597656
1274	107.41150	1354.46667480469
1275	107.41743	1392.93334960938
1276	107.42337	1407.73327636719
1277	107.42930	1393.33337402344
1278	107.43523	1385
1279	107.44117	1382.66662597656
1280	107.44710	1365.13330078125
1281	107.45304	1367.40002441406
1282	107.45897	1394.53332519531
1283	107.46490	1410.06665039063
1284	107.47084	1420
1285	107.47677	1436
1286	107.48271	1407.93334960938
1287	107.48864	1426.19995117188
1288	107.49458	1417.06665039063
1289	107.50051	1394.33337402344
1290	107.50645	1396
1291	107.51239	1361.40002441406
1292	107.51832	1369.86669921875
1293	107.52426	1346.33337402344
1294	107.53019	1377.86669921875
1295	107.53613	1378.93334960938
1296	107.54207	1340.13330078125
1297	107.54800	1381.86669921875
1298	107.55394	1345.86669921875
1299	107.55988	1328.19995117188
1300	107.56582	1345
1301	107.57175	1338.93334960938
1302	107.57769	1367.40002441406
1303	107.58363	1383.53332519531
1304	107.58957	1358.13330078125
1305	107.59550	1398.93334960938
1306	107.60144	1389.40002441406
1307	107.60738	1333.93334960938
1308	107.61332	1351.93334960938
1309	107.61926	1343
1310	107.62520	1320.26672363281
1311	107.63114	1327.46667480469
1312	107.63707	1365.26672363281
1313	107.64301	1373.46667480469
1314	107.64895	1341.13330078125
1315	107.65489	1333.80004882813
1316	107.66083	1308.13330078125
1317	107.66677	1328.40002441406
1318	107.67271	1300.80004882813
1319	107.67865	1319.66662597656
1320	107.68459	1326.06665039063
1321	107.69053	1309.59997558594
1322	107.69648	1299.53332519531
1323	107.70242	1318.13330078125
1324	107.70836	1311.53332519531
1325	107.71430	1294.26672363281
1326	107.72024	1316.73327636719
1327	107.72618	1300.80004882813
1328	107.73212	1269.26672363281
1329	107.73807	1271.66662597656
1330	107.74401	1327.13330078125
1331	107.74995	1327.93334960938
1332	107.75589	1303.33337402344
1333	107.76184	1301.73327636719
1334	107.76778	1296.66662597656
1335	107.77372	1294.40002441406
1336	107.77966	1294.66662597656
1337	107.78561	1320.53332519531
1338	107.79155	1332.33337402344
1339	107.79749	1336.13330078125
1340	107.80344	1331.19995117188
1341	107.80938	1317.53332519531
1342	107.81533	1316.53332519531
1343	107.82127	1295.33337402344
1344	107.82722	1298.66662597656
1345	107.83316	1307.86669921875
1346	107.83910	1245.13330078125
1347	107.84505	1279.26672363281
1348	107.85099	1332.53332519531
1349	107.85694	1312.73327636719
1350	107.86289	1321
1351	107.86883	1312.46667480469
1352	107.87478	1309.86669921875
1353	107.88072	1299.33337402344
1354	107.88667	1291.66662597656
1355	107.89262	1388.73327636719
1356	107.89856	1405.19995117188
1357	107.90451	1389.73327636719
1358	107.91045	1369.66662597656
1359	107.91640	1379.40002441406
1360	107.92235	1364.93334960938
1361	107.92830	1353
1362	107.93424	1413.40002441406
1363	107.94019	1430.86669921875
1364	107.94614	1376.26672363281
1365	107.95209	1383.86669921875
1366	107.95803	1411.13330078125
1367	107.96398	1389.73327636719
1368	107.96993	1378.93334960938
1369	107.97588	1388.46667480469
1370	107.98183	1393.06665039063
1371	107.98778	1322.46667480469
1372	107.99373	1318
1373	107.99968	1325.40002441406
1374	108.00562	1363.86669921875
1375	108.01157	1344.80004882813
1376	108.01752	1372.53332519531
1377	108.02347	1426.33337402344
1378	108.02942	1492.40002441406
1379	108.03537	1604.33337402344
1380	108.04132	1726.26672363281
1381	108.04727	1791.06665039063
1382	108.05323	1899.40002441406
1383	108.05918	2122.66674804688
1384	108.06513	2404.60009765625
1385	108.07108	2540.60009765625
1386	108.07703	2490
1387	108.08298	2297.80004882813
1388	108.08893	2081.7333984375
1389	108.09488	1896.06665039063
1390	108.10084	1763.26672363281
1391	108.10679	1708.80004882813
1392	108.11274	1657.26672363281
1393	108.11869	1599.33337402344
1394	108.12465	1548.53332519531
1395	108.13060	1538.66662597656
1396	108.13655	1476.73327636719
1397	108.14251	1453.53332519531
1398	108.14846	1446.86669921875
1399	108.15441	1420.06665039063
1400	108.16037	1431.73327636719
1401	108.16632	1405.66662597656
1402	108.17227	1417.86669921875
1403	108.17823	1387.66662597656
1404	108.18418	1389.86669921875
1405	108.19014	1385.40002441406
1406	108.19609	1386.73327636719
1407	108.20205	1339.13330078125
1408	108.20800	1317.73327636719
1409	108.21396	1328.19995117188
1410	108.21991	1347.59997558594
1411	108.22587	1345.40002441406
1412	108.23182	1329.46667480469
1413	108.23778	1345.06665039063
1414	108.24373	1340.13330078125
1415	108.24969	1331.53332519531
1416	108.25565	1349.86669921875
1417	108.26160	1366.86669921875
1418	108.26756	1370
1419	108.27352	1382.86669921875
1420	108.27947	1407.66662597656
1421	108.28543	1419.26672363281
1422	108.29139	1399.46667480469
1423	108.29734	1386.73327636719
1424	108.30330	1379.06665039063
1425	108.30926	1376.26672363281
1426	108.31522	1397.13330078125
1427	108.32118	1406.53332519531
1428	108.32713	1420.93334960938
1429	108.33309	1402.59997558594
1430	108.33905	1408.13330078125
1431	108.34501	1411.13330078125
1432	108.35097	1414.19995117188
1433	108.35693	1382.06665039063
1434	108.36289	1374.93334960938
1435	108.36885	1351.93334960938
1436	108.37480	1350.93334960938
1437	108.38076	1356.46667480469
1438	108.38672	1385.86669921875
1439	108.39268	1371.06665039063
1440	108.39864	1347.46667480469
1441	108.40460	1355.19995117188
1442	108.41057	1358.73327636719
1443	108.41653	1335.59997558594
1444	108.42249	1345.86669921875
1445	108.42845	1341.86669921875
1446	108.43441	1381.19995117188
1447	108.44037	1373.53332519531
1448	108.44633	1358.33337402344
1449	108.45229	1387.46667480469
1450	108.45826	1388.26672363281
1451	108.46422	1333.93334960938
1452	108.47018	1342.26672363281
1453	108.47614	1311.13330078125
1454	108.48210	1313.93334960938
1455	108.48807	1339.26672363281
1456	108.49403	1380
1457	108.49999	1381.19995117188
1458	108.50596	1331.06665039063
1459	108.51192	1330.33337402344
1460	108.51788	1319.13330078125
1461	108.52385	1310.80004882813
1462	108.52981	1290.66662597656
1463	108.53577	1298.13330078125
1464	108.54174	1309.80004882813
1465	108.54770	1300.13330078125
1466	108.55367	1289.40002441406
1467	108.55963	1314.86669921875
1468	108.56560	1305.66662597656
1469	108.57156	1305.26672363281
1470	108.57753	1324.86669921875
1471	108.58349	1301.33337402344
1472	108.58946	1258.26672363281
1473	108.59542	1259.66662597656
1474	108.60139	1325.13330078125
1475	108.60735	1321.26672363281
1476	108.61332	1282.19995117188
1477	108.61929	1283.53332519531
1478	108.62525	1291.86669921875
1479	108.63122	1298.19995117188
1480	108.63719	1295.80004882813
1481	108.64315	1321.59997558594
1482	108.64912	1319.40002441406
1483	108.65509	1318.06665039063
1484	108.66105	1316.53332519531
1485	108.66702	1325.46667480469
1486	108.67299	1328.59997558594
1487	108.67896	1290.40002441406
1488	108.68493	1303.46667480469
1489	108.69089	1319.19995117188
1490	108.69686	1260.80004882813
1491	108.70283	1282.59997558594
1492	108.70880	1322.40002441406
1493	108.71477	1330.26672363281
1494	108.72074	1302.93334960938
1495	108.72671	1322.53332519531
1496	108.73268	1300.46667480469
1497	108.73864	1288.59997558594
1498	108.74461	1269.80004882813
1499	108.75058	1370.86669921875
1500	108.75655	1375.66662597656
1501	108.76252	1374.40002441406
1502	108.76849	1359.80004882813
1503	108.77447	1377.80004882813
1504	108.78044	1363.80004882813
1505	108.78641	1352.80004882813
1506	108.79238	1411.19995117188
1507	108.79835	1383.40002441406
1508	108.80432	1348.46667480469
1509	108.81029	1353.73327636719
1510	108.81626	1374.33337402344
1511	108.82224	1367.40002441406
1512	108.82821	1376.86669921875
1513	108.83418	1377
1514	108.84015	1367.86669921875
1515	108.84612	1306.19995117188
1516	108.85210	1310.66662597656
1517	108.85807	1310.13330078125
1518	108.86404	1322.93334960938
1519	108.87002	1334.19995117188
1520	108.87599	1344.80004882813
1521	108.88196	1333.46667480469
1522	108.88794	1327.40002441406
1523	108.89391	1351.93334960938
1524	108.89988	1390.66662597656
1525	108.90586	1385.66662597656
1526	108.91183	1377
1527	108.91781	1364.53332519531
1528	108.92378	1371.13330078125
1529	108.92976	1372.86669921875
1530	108.93573	1350.26672363281
1531	108.94171	1352.73327636719
1532	108.94768	1343.06665039063
1533	108.95366	1343.13330078125
1534	108.95963	1316.40002441406
1535	108.96561	1373.80004882813
1536	108.97158	1403.46667480469
1537	108.97756	1406.80004882813
1538	108.98354	1400.06665039063
1539	108.98951	1395.93334960938
1540	108.99549	1374.33337402344
1541	109.00147	1358.66662597656
1542	109.00744	1373.73327636719
1543	109.01342	1374.46667480469
1544	109.01940	1372
1545	109.02537	1381.40002441406
1546	109.03135	1410.53332519531
1547	109.03733	1453.26672363281
1548	109.04331	1516.86669921875
1549	109.04929	1617.93334960938
1550	109.05526	1696.59997558594
1551	109.06124	1675.59997558594
1552	109.06722	1644.33337402344
1553	109.07320	1655.80004882813
1554	109.07918	1745
1555	109.08516	1879.46667480469
1556	109.09114	1925.06665039063
1557	109.09712	1903.73327636719
1558	109.10309	1806.80004882813
1559	109.10907	1688.86669921875
1560	109.11505	1625.86669921875
1561	109.12103	1554.26672363281
1562	109.12701	1521.53332519531
1563	109.13299	1509.13330078125
1564	109.13898	1483
1565	109.14496	1460.46667480469
1566	109.15094	1442.80004882813
1567	109.15692	1408.66662597656
1568	109.16290	1411.40002441406
1569	109.16888	1394.13330078125
1570	109.17486	1417.26672363281
1571	109.18084	1442.66662597656
1572	109.18682	1455.46667480469
1573	109.19281	1433.46667480469
1574	109.19879	1452.26672363281
1575	109.20477	1419.66662597656
1576	109.21075	1436
1577	109.21674	1410.86669921875
1578	109.22272	1408.86669921875
1579	109.22870	1365.73327636719
1580	109.23469	1354.26672363281
1581	109.24067	1362.59997558594
1582	109.24665	1380.66662597656
1583	109.25264	1378.73327636719
1584	109.25862	1353.73327636719
1585	109.26460	1356.93334960938
1586	109.27059	1345.19995117188
1587	109.27657	1335.26672363281
1588	109.28256	1339.13330078125
1589	109.28854	1346.26672363281
1590	109.29453	1368.86669921875
1591	109.30051	1373.40002441406
1592	109.30650	1362.26672363281
1593	109.31248	1392
1594	109.31847	1398.93334960938
1595	109.32445	1344.93334960938
1596	109.33044	1351.13330078125
1597	109.33642	1337.33337402344
1598	109.34241	1333.53332519531
1599	109.34840	1352.33337402344
1600	109.35438	1396.33337402344
1601	109.36037	1381.06665039063
1602	109.36636	1359.26672363281
1603	109.37234	1340.86669921875
1604	109.37833	1336.06665039063
1605	109.38432	1311.66662597656
1606	109.39030	1306
1607	109.39629	1306.53332519531
1608	109.40228	1315.06665039063
1609	109.40827	1302.66662597656
1610	109.41425	1292.86669921875
1611	109.42024	1332.80004882813
1612	109.42623	1326.13330078125
1613	109.43222	1295.06665039063
1614	109.43821	1300.53332519531
1615	109.44420	1299.06665039063
1616	109.45019	1261
1617	109.45618	1260.93334960938
1618	109.46216	1320.59997558594
1619	109.46815	1314.93334960938
1620	109.47414	1291.66662597656
1621	109.48013	1288.66662597656
1622	109.48612	1288.93334960938
1623	109.49211	1292.86669921875
1624	109.49810	1285.26672363281
1625	109.50409	1330.86669921875
1626	109.51009	1331.33337402344
1627	109.51608	1318.86669921875
1628	109.52207	1326.26672363281
1629	109.52806	1334.19995117188
1630	109.53405	1319
1631	109.54004	1283.40002441406
1632	109.54603	1300.26672363281
1633	109.55202	1315.59997558594
1634	109.55802	1251.33337402344
1635	109.56401	1271.86669921875
1636	109.57000	1317.13330078125
1637	109.57599	1313.19995117188
1638	109.58199	1302.59997558594
1639	109.58798	1289.80004882813
1640	109.59397	1307.19995117188
1641	109.59996	1295.40002441406
1642	109.60596	1292.40002441406
1643	109.61195	1384.93334960938
1644	109.61794	1390.86669921875
1645	109.62394	1368.26672363281
1646	109.62993	1398.59997558594
1647	109.63593	1395.46667480469
1648	109.64192	1382.46667480469
1649	109.64792	1371.06665039063
1650	109.65391	1399.93334960938
1651	109.65990	1384.19995117188
1652	109.66590	1353.59997558594
1653	109.67189	1367.06665039063
1654	109.67789	1377.86669921875
1655	109.68389	1372.33337402344
1656	109.68988	1360.86669921875
1657	109.69588	1353.19995117188
1658	109.70187	1360.26672363281
1659	109.70787	1323.46667480469
1660	109.71386	1322.13330078125
1661	109.71986	1328.06665039063
1662	109.72586	1347.26672363281
1663	109.73185	1340.80004882813
1664	109.73785	1343.13330078125
1665	109.74385	1316
1666	109.74985	1316
1667	109.75584	1278.73327636719
1668	109.76184	1326.80004882813
1669	109.76784	1334.33337402344
1670	109.77384	1329.06665039063
1671	109.77983	1319.13330078125
1672	109.78583	1345.53332519531
1673	109.79183	1330.53332519531
1674	109.79783	1334.86669921875
1675	109.80383	1331
1676	109.80983	1307.13330078125
1677	109.81583	1308.06665039063
1678	109.82182	1306.06665039063
1679	109.82782	1382.66662597656
1680	109.83382	1413.73327636719
1681	109.83982	1405
1682	109.84582	1396.93334960938
1683	109.85182	1400.66662597656
1684	109.85782	1371.33337402344
1685	109.86382	1373.33337402344
1686	109.86982	1374.13330078125
1687	109.87582	1346.06665039063
1688	109.88183	1339.26672363281
1689	109.88783	1352.66662597656
1690	109.89383	1358.73327636719
1691	109.89983	1363.40002441406
1692	109.90583	1349.66662597656
1693	109.91183	1356.66662597656
1694	109.91783	1382.19995117188
1695	109.92384	1377.46667480469
1696	109.92984	1422.93334960938
1697	109.93584	1447.13330078125
1698	109.94184	1446.46667480469
1699	109.94785	1431.26672363281
1700	109.95385	1400.73327636719
1701	109.95985	1385.26672363281
1702	109.96585	1384.40002441406
1703	109.97186	1378.80004882813
1704	109.97786	1377.33337402344
1705	109.98386	1380.13330078125
1706	109.98987	1364
1707	109.99587	1413.13330078125
1708	110.00188	1413
1709	110.00788	1403.80004882813
1710	110.01388	1399.93334960938
1711	110.01989	1389.26672363281
1712	110.02589	1418.19995117188
1713	110.03190	1423.73327636719
1714	110.03790	1482.06665039063
1715	110.04391	1517.73327636719
1716	110.04991	1571.26672363281
1717	110.05592	1579.40002441406
1718	110.06193	1583.53332519531
1719	110.06793	1547.26672363281
1720	110.07394	1536.59997558594
1721	110.07994	1505
1722	110.08595	1514.73327636719
1723	110.09196	1474.53332519531
1724	110.09796	1460.73327636719
1725	110.10397	1440.13330078125
1726	110.10998	1445.53332519531
1727	110.11598	1420.66662597656
1728	110.12199	1400.59997558594
1729	110.12800	1400.73327636719
1730	110.13401	1358.06665039063
1731	110.14002	1342.73327636719
1732	110.14602	1339.19995117188
1733	110.15203	1364
1734	110.15804	1382.80004882813
1735	110.16405	1375.33337402344
1736	110.17006	1355.73327636719
1737	110.17607	1392.19995117188
1738	110.18207	1368.33337402344
1739	110.18808	1337.53332519531
1740	110.19409	1360.73327636719
1741	110.20010	1342.40002441406
1742	110.20611	1318.86669921875
1743	110.21212	1345.13330078125
1744	110.21813	1372.40002441406
1745	110.22414	1381.93334960938
1746	110.23015	1341.19995117188
1747	110.23616	1334.13330078125
1748	110.24217	1331
1749	110.24818	1322.73327636719
1750	110.25420	1298.93334960938
1751	110.26021	1300.86669921875
1752	110.26622	1314
1753	110.27223	1305.66662597656
1754	110.27824	1294.80004882813
1755	110.28425	1308.26672363281
1756	110.29026	1316.59997558594
1757	110.29628	1293.93334960938
1758	110.30229	1302
1759	110.30830	1302.33337402344
1760	110.31431	1266.40002441406
1761	110.32033	1272.59997558594
1762	110.32634	1310.66662597656
1763	110.33235	1306.06665039063
1764	110.33837	1293.59997558594
1765	110.34438	1289
1766	110.35039	1297.80004882813
1767	110.35641	1283.73327636719
1768	110.36242	1290.06665039063
1769	110.36843	1326.73327636719
1770	110.37445	1337.93334960938
1771	110.38046	1325
1772	110.38648	1316.06665039063
1773	110.39249	1306.93334960938
1774	110.39851	1318.33337402344
1775	110.40452	1294.73327636719
1776	110.41054	1294
1777	110.41655	1308.19995117188
1778	110.42257	1254.46667480469
1779	110.42858	1261
1780	110.43460	1316.13330078125
1781	110.44062	1315.93334960938
1782	110.44663	1306.86669921875
1783	110.45265	1289.80004882813
1784	110.45867	1299.86669921875
1785	110.46468	1287.73327636719
1786	110.47070	1282.40002441406
1787	110.47672	1378.80004882813
1788	110.48273	1383.59997558594
1789	110.48875	1388.19995117188
1790	110.49477	1364.80004882813
1791	110.50079	1382.40002441406
1792	110.50680	1373.73327636719
1793	110.51282	1372.46667480469
1794	110.51884	1417.26672363281
1795	110.52486	1410.86669921875
1796	110.53088	1348.26672363281
1797	110.53690	1347.46667480469
1798	110.54291	1360
1799	110.54893	1360.59997558594
1800	110.55495	1384.86669921875
1801	110.56097	1388.93334960938
1802	110.56699	1355.73327636719
1803	110.57301	1306.80004882813
1804	110.57903	1311.80004882813
1805	110.58505	1322.73327636719
1806	110.59107	1339.93334960938
1807	110.59709	1326.33337402344
1808	110.60311	1355.26672363281
1809	110.60913	1341.59997558594
1810	110.61515	1312.66662597656
1811	110.62117	1299.53332519531
1812	110.62720	1321
1813	110.63322	1333.66662597656
1814	110.63924	1324.66662597656
1815	110.64526	1306.66662597656
1816	110.65128	1323.86669921875
1817	110.65730	1326
1818	110.66333	1322.33337402344
1819	110.66935	1325.66662597656
1820	110.67537	1323.40002441406
1821	110.68139	1311.33337402344
1822	110.68742	1307.53332519531
1823	110.69344	1368.66662597656
1824	110.69946	1397.80004882813
1825	110.70548	1400.40002441406
1826	110.71151	1387.06665039063
1827	110.71753	1382
1828	110.72356	1346.06665039063
1829	110.72958	1337.80004882813
1830	110.73560	1345.13330078125
1831	110.74163	1364
1832	110.74765	1355.13330078125
1833	110.75368	1331.80004882813
1834	110.75970	1356.59997558594
1835	110.76573	1338.33337402344
1836	110.77175	1339.66662597656
1837	110.77778	1339.46667480469
1838	110.78380	1360.40002441406
1839	110.78983	1304.46667480469
1840	110.79585	1293.13330078125
1841	110.80188	1301.73327636719
1842	110.80791	1311.26672363281
1843	110.81393	1318.73327636719
1844	110.81996	1315.86669921875
1845	110.82598	1327.26672363281
1846	110.83201	1309.26672363281
1847	110.83804	1316.93334960938
1848	110.84406	1325.93334960938
1849	110.85009	1327.26672363281
1850	110.85612	1333.26672363281
1851	110.86215	1375.86669921875
1852	110.86817	1392.86669921875
1853	110.87420	1375.06665039063
1854	110.88023	1356.73327636719
1855	110.88626	1346.73327636719
1856	110.89229	1348.59997558594
1857	110.89832	1351
1858	110.90434	1380
1859	110.91037	1400.86669921875
1860	110.91640	1424.80004882813
1861	110.92243	1400.93334960938
1862	110.92846	1399.59997558594
1863	110.93449	1410.26672363281
1864	110.94052	1411
1865	110.94655	1390.40002441406
1866	110.95258	1394.59997558594
1867	110.95861	1381.13330078125
1868	110.96464	1354.06665039063
1869	110.97067	1355.53332519531
1870	110.97670	1390.86669921875
1871	110.98273	1379.33337402344
1872	110.98876	1378.13330078125
1873	110.99479	1369.59997558594
1874	111.00082	1341.73327636719
1875	111.00686	1331.26672363281
1876	111.01289	1335.46667480469
1877	111.01892	1401.40002441406
1878	111.02495	1458.40002441406
1879	111.03098	1486.86669921875
1880	111.03702	1506.40002441406
1881	111.04305	1538.66662597656
1882	111.04908	1518.19995117188
1883	111.05511	1502.40002441406
1884	111.06115	1557.66662597656
1885	111.06718	1611.06665039063
1886	111.07321	1607.13330078125
1887	111.07925	1592
1888	111.08528	1593.06665039063
1889	111.09131	1542.73327636719
1890	111.09735	1473.59997558594
1891	111.10338	1460.13330078125
1892	111.10942	1422.06665039063
1893	111.11545	1389.53332519531
1894	111.12148	1365.26672363281
1895	111.12752	1349.06665039063
1896	111.13355	1358.53332519531
1897	111.13959	1325.86669921875
1898	111.14562	1323.66662597656
1899	111.15166	1322.19995117188
1900	111.15770	1314.19995117188
1901	111.16373	1312.40002441406
1902	111.16977	1305.19995117188
1903	111.17580	1284.13330078125
1904	111.18184	1263.59997558594
1905	111.18788	1259.06665039063
1906	111.19391	1307.53332519531
1907	111.19995	1306.73327636719
1908	111.20599	1286.46667480469
1909	111.21202	1299.86669921875
1910	111.21806	1275.73327636719
1911	111.22410	1273.19995117188
1912	111.23013	1288.93334960938
1913	111.23617	1319.40002441406
1914	111.24221	1332.93334960938
1915	111.24825	1313.46667480469
1916	111.25429	1318.80004882813
1917	111.26033	1319.26672363281
1918	111.26636	1316.33337402344
1919	111.27240	1283.93334960938
1920	111.27844	1317
1921	111.28448	1309.80004882813
1922	111.29052	1265.86669921875
1923	111.29656	1262.66662597656
1924	111.30260	1319.40002441406
1925	111.30864	1296.26672363281
1926	111.31468	1306.13330078125
1927	111.32072	1304.26672363281
1928	111.32676	1294.40002441406
1929	111.33280	1282.66662597656
1930	111.33884	1270.80004882813
1931	111.34488	1378.33337402344
1932	111.35092	1394.80004882813
1933	111.35696	1372.53332519531
1934	111.36300	1366.26672363281
1935	111.36904	1392.73327636719
1936	111.37508	1372.66662597656
1937	111.38113	1392.13330078125
1938	111.38717	1404.26672363281
1939	111.39321	1393.59997558594
1940	111.39925	1356.40002441406
1941	111.40529	1341.33337402344
1942	111.41134	1367
1943	111.41738	1354.86669921875
1944	111.42342	1355.26672363281
1945	111.42946	1359.06665039063
1946	111.43551	1364.59997558594
1947	111.44155	1305.13330078125
1948	111.44759	1316.53332519531
1949	111.45364	1323.73327636719
1950	111.45968	1345
1951	111.46573	1340.13330078125
1952	111.47177	1306.26672363281
1953	111.47781	1327.66662597656
1954	111.48386	1299.66662597656
1955	111.48990	1295
1956	111.49595	1342.13330078125
1957	111.50199	1340.06665039063
1958	111.50804	1333.40002441406
1959	111.51408	1333.40002441406
1960	111.52013	1338.26672363281
1961	111.52617	1338.86669921875
1962	111.53222	1338.26672363281
1963	111.53827	1323.06665039063
1964	111.54431	1331.93334960938
1965	111.55036	1313.40002441406
1966	111.55640	1295.86669921875
1967	111.56245	1366.33337402344
1968	111.56850	1391.53332519531
1969	111.57454	1382.86669921875
1970	111.58059	1391.80004882813
1971	111.58664	1391.13330078125
1972	111.59269	1368.19995117188
1973	111.59873	1355.93334960938
1974	111.60478	1353.46667480469
1975	111.61083	1357.33337402344
1976	111.61688	1346.66662597656
1977	111.62292	1347.33337402344
1978	111.62897	1352.46667480469
1979	111.63502	1349
1980	111.64107	1345.46667480469
1981	111.64712	1345.40002441406
1982	111.65317	1339.19995117188
1983	111.65922	1314.06665039063
1984	111.66527	1295.80004882813
1985	111.67132	1299.46667480469
1986	111.67737	1296
1987	111.68342	1308.93334960938
1988	111.68947	1300.46667480469
1989	111.69552	1330.93334960938
1990	111.70157	1332.19995117188
1991	111.70762	1330.86669921875
1992	111.71367	1342.66662597656
1993	111.71972	1344
1994	111.72577	1337.33337402344
1995	111.73182	1367.13330078125
1996	111.73787	1382.73327636719
1997	111.74392	1370.53332519531
[truncated: 486,312 more rows]
