# Supplementary material for: Human granulocyte-colony stimulating factor (G-CSF)/stem cell factor (SCF) fusion proteins: design, characterization and activity
Source: PeerJ. 2020 Aug 21;8:e9788. doi: 10.7717/peerj.9788 (PMC7444511; doi:10.7717/peerj.9788)
Supplement: Supplemental Information 8 [file peerj-08-9788-s008.zip › 20190529-07_SCF-GCSF_Deconvoluted_Mass.csv]

#"+ESI Scan (4.674-5.110 min	28 Scans) Frag=250.0V 20190529-07_SCF-GCSF.d Subtract Deconvoluted (Isotope Width=11.8)"
#Point	X(Daltons)	Y(Counts)
0	10000.00	0.000120620446978137
1	10000.50	0.000217668217374012
2	10001.00	0.000294631667202339
3	10001.50	0.000354806106770411
4	10002.00	0.000401177618186921
5	10002.50	0.000436511822044849
6	10003.00	0.000463370059151202
7	10003.50	0.000484104763017967
8	10004.00	0.000500845664646477
9	10004.50	0.00051548657938838
10	10005.00	0.000529679236933589
11	10005.50	0.000544833193998784
12	10006.00	0.000562120811082423
13	10006.50	0.000582479580771178
14	10007.00	0.000606607121881098
15	10007.50	0.000634941447060555
16	10008.00	0.000667626271024346
17	10008.50	0.00070446083554998
18	10009.00	0.000744844553992152
19	10009.50	0.000787729804869741
20	10010.00	0.000831604062113911
21	10010.50	0.000874525518156588
22	10011.00	0.000914230302441865
23	10011.50	0.000948319910094142
24	10012.00	0.000974515685811639
25	10012.50	0.000990948406979442
26	10013.00	0.000996431452222168
27	10013.50	0.000990665284916759
28	10014.00	0.000974330003373325
29	10014.50	0.000949051405768842
30	10015.00	0.000917252968065441
31	10015.50	0.000881936342921108
32	10016.00	0.000846445735078305
33	10016.50	0.000814277969766408
34	10017.00	0.000788989767897874
35	10017.50	0.000774246989749372
36	10018.00	0.000774052576161921
37	10018.50	0.000793195271398872
38	10019.00	0.000837982690427452
39	10019.50	0.000917367113288492
40	10020.00	0.00104463810566813
41	10020.50	0.00123993854504079
42	10021.00	0.00153393135406077
43	10021.50	0.00197292095981538
44	10022.00	0.00262547913007438
45	10022.50	0.00358988041989505
46	10023.00	0.00500017590820789
47	10023.50	0.00702652148902416
48	10024.00	0.00986321456730366
49	10024.50	0.0136977666988969
50	10025.00	0.0186590626835823
51	10025.50	0.0247535519301891
52	10026.00	0.0318121612071991
53	10026.50	0.0394779480993748
54	10027.00	0.0472557060420513
55	10027.50	0.0546188727021217
56	10028.00	0.0611396767199039
57	10028.50	0.066595122218132
58	10029.00	0.071014016866684
59	10029.50	0.0746600702404976
60	10030.00	0.0779736116528511
61	10030.50	0.0815055519342422
62	10031.00	0.0858709216117859
63	10031.50	0.091734915971756
64	10032.00	0.0998308286070824
65	10032.50	0.111001759767532
66	10033.00	0.126254081726074
67	10033.50	0.146808385848999
68	10034.00	0.174129366874695
69	10034.50	0.209908500313759
70	10035.00	0.255966037511826
71	10035.50	0.314034789800644
72	10036.00	0.385398358106613
73	10036.50	0.470388561487198
74	10037.00	0.56780469417572
75	10037.50	0.674392879009247
76	10038.00	0.784586071968079
77	10038.50	0.890711605548859
78	10039.00	0.98378998041153
79	10039.50	1.05487084388733
80	10040.00	1.09663558006287
81	10040.50	1.10484039783478
82	10041.00	1.07916533946991
83	10041.50	1.02320611476898
84	10042.00	0.943630456924438
85	10042.50	0.848785698413849
86	10043.00	0.747186720371246
87	10043.50	0.646273255348206
88	10044.00	0.551665008068085
89	10044.50	0.466943144798279
90	10045.00	0.393840461969376
91	10045.50	0.332660704851151
92	10046.00	0.282759636640549
93	10046.50	0.242975488305092
94	10047.00	0.211955830454826
95	10047.50	0.188372164964676
96	10048.00	0.171039715409279
97	10048.50	0.158967256546021
98	10049.00	0.151360556483269
99	10049.50	0.147596761584282
100	10050.00	0.147180125117302
101	10050.50	0.149685457348824
102	10051.00	0.154692947864532
103	10051.50	0.161719769239426
104	10052.00	0.170157968997955
105	10052.50	0.179233849048615
106	10053.00	0.18800713121891
107	10053.50	0.195425316691399
108	10054.00	0.200436234474182
109	10054.50	0.202140837907791
110	10055.00	0.199948593974113
111	10055.50	0.193688467144966
112	10056.00	0.183638349175453
113	10056.50	0.17046269774437
114	10057.00	0.155078619718552
115	10057.50	0.138492181897163
116	10058.00	0.121648661792278
117	10058.50	0.1053277105093
118	10059.00	0.0900934636592865
119	10059.50	0.0762929394841194
120	10060.00	0.0640863478183746
121	10060.50	0.0534920990467072
122	10061.00	0.0444329902529716
123	10061.50	0.0367758013308048
124	10062.00	0.0303611643612385
125	10062.50	0.0250238981097937
126	10063.00	0.0206055007874966
127	10063.50	0.016960933804512
128	10064.00	0.0139616224914789
129	10064.50	0.0114961452782154
130	10065.00	0.00946962181478739
131	10065.50	0.00780241331085563
132	10066.00	0.00642852066084743
133	10066.50	0.00529387546703219
134	10067.00	0.00435463851317763
135	10067.50	0.00357556785456836
136	10068.00	0.00292849657125771
137	10068.50	0.00239094696007669
138	10069.00	0.00194490584544837
139	10069.50	0.0015757807996124
140	10070.00	0.00127155217342079
141	10070.50	0.00102212140336633
142	10071.00	0.000818844942841679
143	10071.50	0.000654224364552647
144	10072.00	0.000521718990057707
145	10072.50	0.000415636925026774
146	10073.00	0.000331070099491626
147	10073.50	0.000263844063738361
148	10074.00	0.000210466198041104
149	10074.50	0.00016806458006613
150	10075.00	0.000134318179334514
151	10075.50	0.000107381179986987
152	10076.00	8.58066487126052E-05
153	10076.50	6.8473229475785E-05
154	10077.00	5.45181610505097E-05
155	10077.50	4.3278301745886E-05
156	10078.00	3.42403291142546E-05
157	10078.50	2.70006185019156E-05
158	10079.00	2.12346440093825E-05
159	10079.50	1.66752233781153E-05
160	10080.00	1.30981843540212E-05
161	10080.50	1.03136435427587E-05
162	10081.00	8.16091142041842E-06
163	10081.50	6.50529455015203E-06
164	10082.00	5.23557127962704E-06
165	10082.50	4.26145061283023E-06
166	10083.00	3.510826445563E-06
167	10083.50	2.92691447612015E-06
168	10084.00	2.46549211624369E-06
169	10084.50	2.09246923077444E-06
170	10085.00	1.78193909050606E-06
171	10085.50	1.51476638166059E-06
172	10086.00	1.27764508306427E-06
173	10086.50	1.06243078334956E-06
174	10087.00	8.65471918132243E-07
175	10087.50	6.86661280724366E-07
176	10088.00	5.28087753082218E-07
177	10088.50	3.92423714856704E-07
178	10089.00	2.81429919368748E-07
179	10089.50	1.95012276549278E-07
180	10090.00	1.31065462483093E-07
181	10090.50	8.60022311144348E-08
182	10091.00	5.56115686833891E-08
183	10091.50	3.58548710721607E-08
184	10092.00	2.33651338277241E-08
185	10092.50	1.56167629938864E-08
186	10093.00	1.0863517196924E-08
187	10093.50	7.97101318283922E-09
188	10094.00	6.23652329778679E-09
189	10094.50	5.24131404944228E-09
190	10095.00	4.74635442060389E-09
191	10095.50	4.62552041113895E-09
192	10096.00	4.82584239236417E-09
193	10096.50	5.34527133666529E-09
194	10097.00	6.22088958124323E-09
195	10097.50	7.522706013674E-09
196	10098.00	9.34993948931151E-09
197	10098.50	1.18281304750667E-08
198	10099.00	1.5106810025145E-08
199	10099.50	1.93586071617347E-08
200	10100.00	2.47814675446989E-08
201	10100.50	3.16056905091955E-08
202	10101.00	4.01073094735693E-08
203	10101.50	5.06292536783803E-08
204	10102.00	6.36129868780699E-08
205	10102.50	7.96461634422485E-08
206	10103.00	9.95370186274158E-08
207	10103.50	1.24433611858876E-07
208	10104.00	1.56017179619994E-07
209	10104.50	1.96816387187937E-07
210	10105.00	2.50720091798939E-07
211	10105.50	3.23822177961119E-07
212	10106.00	4.25836873318985E-07
213	10106.50	5.72513499719207E-07
214	10107.00	7.89823786817578E-07
215	10107.50	1.1213053312531E-06
216	10108.00	1.64099594712752E-06
217	10108.50	2.47612956627563E-06
218	10109.00	3.84638497052947E-06
219	10109.50	6.12986286796513E-06
220	10110.00	9.96882317849668E-06
221	10110.50	1.64267166837817E-05
222	10111.00	2.71941662504105E-05
223	10111.50	4.48035862063989E-05
224	10112.00	7.27420774637721E-05
225	10112.50	0.000115265429485589
226	10113.00	0.000176673987880349
227	10113.50	0.000259920954704285
228	10114.00	0.000364762905519456
229	10114.50	0.000486143806483597
230	10115.00	0.000613806245382875
231	10115.50	0.000733855995349586
232	10116.00	0.000832102785352618
233	10116.50	0.000897952588275075
234	10117.00	0.000927193032111973
235	10117.50	0.000922565814107656
236	10118.00	0.000892177049536258
237	10118.50	0.00084676593542099
238	10119.00	0.000797091750428081
239	10119.50	0.000752276799175888
240	10120.00	0.000719298957847059
241	10120.50	0.000703365076333284
242	10121.00	0.000708749750629067
243	10121.50	0.000739749055355787
244	10122.00	0.000801523972768337
245	10122.50	0.000900674378499389
246	10123.00	0.00104534800630063
247	10123.50	0.00124457734636962
248	10124.00	0.00150643871165812
249	10124.50	0.00183471757918596
250	10125.00	0.00222427910193801
251	10125.50	0.00265635061077774
252	10126.00	0.00309610646218061
253	10126.50	0.00349533837288618
254	10127.00	0.0038015628233552
255	10127.50	0.00397162791341543
256	10128.00	0.00398456491529942
257	10128.50	0.00384775246493518
258	10129.00	0.00359353772364557
259	10129.50	0.0032684023026377
260	10130.00	0.00292005972005427
261	10130.50	0.0025876744184643
262	10131.00	0.00229755835607648
263	10131.50	0.0020637116394937
264	10132.00	0.00189103069715202
265	10132.50	0.0017790652345866
266	10133.00	0.00172502605710179
267	10133.50	0.00172557157929987
268	10134.00	0.00177738314960152
269	10134.50	0.00187672860920429
270	10135.00	0.00201829057186842
271	10135.50	0.00219364394433796
272	10136.00	0.00238997046835721
273	10136.50	0.00258978386409581
274	10137.00	0.00277236336842179
275	10137.50	0.00291708274744451
276	10138.00	0.00300790695473552
277	10138.50	0.00303752906620502
278	10139.00	0.00300949718803167
279	10139.50	0.00293750991113484
280	10140.00	0.00284238625317812
281	10140.50	0.00274822860956192
282	10141.00	0.00267945230007172
283	10141.50	0.00265979371033609
284	10142.00	0.00271366070955992
285	10142.50	0.00286979065276682
286	10143.00	0.00316730979830027
287	10143.50	0.00366485770791769
288	10144.00	0.00445430912077427
289	10144.50	0.00568161020055413
290	10145.00	0.00757813034579158
291	10145.50	0.0105061279609799
292	10146.00	0.0150201423093677
293	10146.50	0.0219401810318232
294	10147.00	0.032419741153717
295	10147.50	0.0479707419872284
296	10148.00	0.0703825280070305
297	10148.50	0.101457737386227
298	10149.00	0.142509087920189
299	10149.50	0.193643167614937
300	10150.00	0.252998739480972
301	10150.50	0.316254645586014
302	10151.00	0.376772105693817
303	10151.50	0.426592469215393
304	10152.00	0.458170473575592
305	10152.50	0.46633180975914
306	10153.00	0.449732095003128
307	10153.50	0.41122955083847
308	10154.00	0.357025235891342
309	10154.50	0.294941604137421
310	10155.00	0.232517600059509
311	10155.50	0.175563395023346
312	10156.00	0.127511128783226
313	10156.50	0.0895261690020561
314	10157.00	0.0610970109701157
315	10157.50	0.0407660193741322
316	10158.00	0.0267544109374285
317	10158.50	0.0173733364790678
318	10159.00	0.0112247541546822
319	10159.50	0.00725134741514921
320	10160.00	0.0047030602581799
321	10160.50	0.00307183736003935
322	10161.00	0.00202465895563364
323	10161.50	0.00134802900720388
324	10162.00	0.000906901434063911
325	10162.50	0.000616375880781561
326	10163.00	0.000423073885031044
327	10163.50	0.000293257879093289
328	10164.00	0.000205399104743265
329	10164.50	0.000145585217978805
330	10165.00	0.000104699007351883
331	10165.50	7.66856828704476E-05
332	10166.00	5.74818295717705E-05
333	10166.50	4.43440985691268E-05
334	10167.00	3.54200055880938E-05
335	10167.50	2.94675646728138E-05
336	10168.00	2.5669316528365E-05
337	10168.50	2.35089610214345E-05
338	10169.00	2.26915890380042E-05
339	10169.50	2.30958648899104E-05
340	10170.00	2.47508542088326E-05
341	10170.50	2.78328316198895E-05
342	10171.00	3.26790031976998E-05
343	10171.50	3.9815524360165E-05
344	10172.00	4.99966226925608E-05
345	10172.50	6.42496015643701E-05
346	10173.00	8.39173299027607E-05
347	10173.50	0.000110685432446189
348	10174.00	0.000146576901897788
349	10174.50	0.000193893443793058
350	10175.00	0.000255082792136818
351	10175.50	0.000332516647176817
352	10176.00	0.000428176485002041
353	10176.50	0.000543266534805298
354	10177.00	0.000677800737321377
355	10177.50	0.000830240838695318
356	10178.00	0.000997284427285194
357	10178.50	0.00117390428204089
358	10179.00	0.00135370891075581
359	10179.50	0.00152963236905634
360	10180.00	0.00169486773665994
361	10180.50	0.00184388260822743
362	10181.00	0.00197330908849835
363	10181.50	0.00208252621814609
364	10182.00	0.00217384495772421
365	10182.50	0.00225231796503067
366	10183.00	0.00232530874200165
367	10183.50	0.00240200874395669
368	10184.00	0.00249309092760086
369	10184.50	0.00261063454672694
370	10185.00	0.00276840548031032
371	10185.50	0.00298250908963382
372	10186.00	0.00327239069156349
373	10186.50	0.00366211705841124
374	10187.00	0.00418180646374822
375	10187.50	0.00486895628273487
376	10188.00	0.00576923880726099
377	10188.50	0.00693609565496445
378	10189.00	0.008428237400949
379	10189.50	0.010304088704288
380	10190.00	0.012612609192729
381	10190.50	0.0153808705508709
382	10191.00	0.0186004135757685
383	10191.50	0.0222161393612623
384	10192.00	0.0261224322021008
385	10192.50	0.0301703605800867
386	10193.00	0.0341866686940193
387	10193.50	0.0380010604858398
388	10194.00	0.0414747856557369
389	10194.50	0.0445227585732937
390	10195.00	0.0471239686012268
391	10195.50	0.0493192225694656
392	10196.00	0.0511993952095509
393	10196.50	0.0528894998133183
394	10197.00	0.0545337535440922
395	10197.50	0.0562852919101715
396	10198.00	0.058302067220211
397	10198.50	0.0607491061091423
398	10199.00	0.0638065338134766
399	10199.50	0.0676827430725098
400	10200.00	0.0726325213909149
401	10200.50	0.0789807736873627
402	10201.00	0.0871529281139374
403	10201.50	0.0977139994502068
404	10202.00	0.111418351531029
405	10202.50	0.129271760582924
406	10203.00	0.152605310082436
407	10203.50	0.183156028389931
408	10204.00	0.223140522837639
409	10204.50	0.275293827056885
410	10205.00	0.342826664447784
411	10205.50	0.429233849048615
412	10206.00	0.537875652313232
413	10206.50	0.671268284320831
414	10207.00	0.830085456371307
415	10207.50	1.01199662685394
416	10208.00	1.2106329202652
417	10208.50	1.41511404514313
418	10209.00	1.61057257652283
419	10209.50	1.7799060344696
420	10210.00	1.90656161308289
421	10210.50	1.97768938541412
422	10211.00	1.98672783374786
423	10211.50	1.93459451198578
424	10212.00	1.82913887500763
425	10212.50	1.6831339597702
426	10213.00	1.51154232025146
427	10213.50	1.32889068126678
428	10214.00	1.14736759662628
429	10214.50	0.975877165794373
430	10215.00	0.819950580596924
431	10215.50	0.682228147983551
432	10216.00	0.563199818134308
433	10216.50	0.461962997913361
434	10217.00	0.376856356859207
435	10217.50	0.305920302867889
436	10218.00	0.247188910841942
437	10218.50	0.198847159743309
438	10219.00	0.159294039011002
439	10219.50	0.127148345112801
440	10220.00	0.10122599452734
441	10220.50	0.0805085971951485
442	10221.00	0.0641150176525116
443	10221.50	0.0512808226048946
444	10222.00	0.0413455404341221
445	10222.50	0.0337454937398434
446	10223.00	0.0280087720602751
447	10223.50	0.0237499810755253
448	10224.00	0.0206634905189276
449	10224.50	0.018515158444643
450	10225.00	0.0171331744641066
451	10225.50	0.0163988713175058
452	10226.00	0.016238072887063
453	10226.50	0.0166131127625704
454	10227.00	0.0175151955336332
455	10227.50	0.0189563594758511
456	10228.00	0.0209601782262325
457	10228.50	0.0235505327582359
458	10229.00	0.0267385616898537
459	10229.50	0.0305090174078941
460	10230.00	0.0348087437450886
461	10230.50	0.0395408682525158
462	10231.00	0.0445682145655155
463	10231.50	0.0497273989021778
464	10232.00	0.0548521876335144
465	10232.50	0.0598011799156666
466	10233.00	0.0644833147525787
467	10233.50	0.0688752830028534
468	10234.00	0.0730276480317116
469	10234.50	0.0770603567361832
470	10235.00	0.0811510011553764
471	10235.50	0.0855205953121185
472	10236.00	0.0904209613800049
473	10236.50	0.0961263924837112
474	10237.00	0.102930307388306
475	10237.50	0.111146777868271
476	10238.00	0.121115662157536
477	10238.50	0.133210703730583
478	10239.00	0.147849977016449
479	10239.50	0.165509328246117
480	10240.00	0.186739757657051
481	10240.50	0.212191194295883
482	10241.00	0.242645412683487
483	10241.50	0.27906146645546
484	10242.00	0.32263708114624
485	10242.50	0.374889254570007
486	10243.00	0.437756717205048
487	10243.50	0.513725936412811
488	10244.00	0.605981230735779
489	10244.50	0.718576371669769
490	10245.00	0.856623291969299
491	10245.50	1.02648317813873
492	10246.00	1.23593926429749
493	10246.50	1.49431443214417
494	10247.00	1.81248116493225
495	10247.50	2.2026948928833
496	10248.00	2.67817449569702
497	10248.50	3.25235414505005
498	10249.00	3.9377601146698
499	10249.50	4.74451875686646
500	10250.00	5.67859029769897
501	10250.50	6.73990964889526
502	10251.00	7.92072629928589
503	10251.50	9.20447635650635
504	10252.00	10.5655126571655
505	10252.50	11.9699268341064
506	10253.00	13.377513885498
507	10253.50	14.7447357177734
508	10254.00	16.0282917022705
509	10254.50	17.1888065338135
510	10255.00	18.1940498352051
511	10255.50	19.0212383270264
512	10256.00	19.6580810546875
513	10256.50	20.1025505065918
514	10257.00	20.3614940643311
515	10257.50	20.448486328125
516	10258.00	20.3812980651855
517	10258.50	20.179443359375
518	10259.00	19.8621139526367
519	10259.50	19.4467124938965
520	10260.00	18.9480667114258
521	10260.50	18.378246307373
522	10261.00	17.7468948364258
523	10261.50	17.0618648529053
524	10262.00	16.3299827575684
525	10262.50	15.5577802658081
526	10263.00	14.7520599365234
527	10263.50	13.9202213287354
528	10264.00	13.0703430175781
529	10264.50	12.2110538482666
530	10265.00	11.3512649536133
531	10265.50	10.4998416900635
532	10266.00	9.66528987884521
533	10266.50	8.85549354553223
534	10267.00	8.07752513885498
535	10267.50	7.33752059936523
536	10268.00	6.64059543609619
537	10268.50	5.99078989028931
538	10269.00	5.391028881073
539	10269.50	4.84310102462769
540	10270.00	4.34766912460327
541	10270.50	3.90432381629944
542	10271.00	3.51169300079346
543	10271.50	3.1676013469696
544	10272.00	2.86926984786987
545	10272.50	2.61353468894959
546	10273.00	2.39706444740295
547	10273.50	2.21655464172363
548	10274.00	2.06888556480408
549	10274.50	1.95123767852783
550	10275.00	1.86115980148315
551	10275.50	1.79659402370453
552	10276.00	1.7558571100235
553	10276.50	1.73758208751678
554	10277.00	1.74061751365662
555	10277.50	1.76388514041901
556	10278.00	1.80619466304779
557	10278.50	1.86602437496185
558	10279.00	1.94128406047821
559	10279.50	2.02909779548645
560	10280.00	2.12565946578979
561	10280.50	2.22622561454773
562	10281.00	2.32530617713928
563	10281.50	2.41707682609558
564	10282.00	2.49598455429077
565	10282.50	2.55744481086731
566	10283.00	2.59848022460938
567	10283.50	2.61814188957214
568	10284.00	2.61760306358337
569	10284.50	2.59990358352661
570	10285.00	2.56942057609558
571	10285.50	2.5312032699585
572	10286.00	2.49031567573547
573	10286.50	2.45130443572998
574	10287.00	2.41784501075745
575	10287.50	2.39256691932678
576	10288.00	2.37702488899231
577	10288.50	2.37177038192749
578	10289.00	2.37648224830627
579	10289.50	2.39013266563416
580	10290.00	2.4111704826355
581	10290.50	2.43771839141846
582	10291.00	2.46777510643005
583	10291.50	2.49941563606262
584	10292.00	2.53097033500671
585	10292.50	2.56116676330566
586	10293.00	2.58921408653259
587	10293.50	2.61481833457947
588	10294.00	2.63812303543091
589	10294.50	2.65958404541016
590	10295.00	2.67979741096497
591	10295.50	2.69930052757263
592	10296.00	2.71837711334229
593	10296.50	2.736891746521
594	10297.00	2.75418400764465
595	10297.50	2.76904129981995
596	10298.00	2.77977347373962
597	10298.50	2.78439211845398
598	10299.00	2.7808849811554
599	10299.50	2.76755261421204
600	10300.00	2.74334716796875
601	10300.50	2.70814847946167
602	10301.00	2.66290664672852
603	10301.50	2.60961604118347
604	10302.00	2.55111956596375
605	10302.50	2.49078345298767
606	10303.00	2.43211340904236
607	10303.50	2.37837767601013
608	10304.00	2.33229923248291
609	10304.50	2.29583597183228
610	10305.00	2.27005434036255
611	10305.50	2.25507879257202
612	10306.00	2.25010085105896
613	10306.50	2.25343704223633
614	10307.00	2.26263666152954
615	10307.50	2.27464914321899
616	10308.00	2.28605532646179
617	10308.50	2.29336667060852
618	10309.00	2.29336380958557
619	10309.50	2.28343963623047
620	10310.00	2.26188945770264
621	10310.50	2.2280969619751
622	10311.00	2.18257975578308
623	10311.50	2.12688755989075
624	10312.00	2.06337475776672
625	10312.50	1.99489593505859
626	10313.00	1.92448198795319
627	10313.50	1.85504603385925
628	10314.00	1.78915929794312
629	10314.50	1.72891283035278
630	10315.00	1.67586183547974
631	10315.50	1.63104116916656
632	10316.00	1.59502947330475
633	10316.50	1.56804287433624
634	10317.00	1.55004334449768
635	10317.50	1.54084980487823
636	10318.00	1.54024505615234
637	10318.50	1.54807686805725
638	10319.00	1.56435167789459
639	10319.50	1.58932089805603
640	10320.00	1.62356448173523
641	10320.50	1.6680736541748
642	10321.00	1.72434413433075
643	10321.50	1.79448938369751
644	10322.00	1.88139462471008
645	10322.50	1.98893666267395
646	10323.00	2.12230801582336
647	10323.50	2.28850054740906
648	10324.00	2.49702739715576
649	10324.50	2.76100754737854
650	10325.00	3.09880065917969
651	10325.50	3.5364818572998
652	10326.00	4.11161756515503
653	10326.50	4.87905788421631
654	10327.00	5.91986894607544
655	10327.50	7.35511636734009
656	10328.00	9.36705780029297
657	10328.50	12.2313709259033
658	10329.00	16.3651428222656
659	10329.50	22.3959159851074
660	10330.00	31.2557258605957
661	10330.50	44.2984962463379
662	10331.00	63.425895690918
663	10331.50	91.182991027832
664	10332.00	130.752197265625
665	10332.50	185.743194580078
666	10333.00	259.673797607422
667	10333.50	355.095428466797
668	10334.00	472.458282470703
669	10334.50	609.003601074219
670	10335.00	758.121215820313
671	10335.50	909.590942382813
672	10336.00	1050.87756347656
673	10336.50	1169.24108886719
674	10337.00	1254.0693359375
675	10337.50	1298.7275390625
676	10338.00	1301.42211914063
677	10338.50	1264.96081542969
678	10339.00	1195.66015625
679	10339.50	1101.84802246094
680	10340.00	992.394653320313
681	10340.50	875.563537597656
682	10341.00	758.293823242188
683	10341.50	645.8857421875
684	10342.00	541.989807128906
685	10342.50	448.78466796875
686	10343.00	367.245025634766
687	10343.50	297.432769775391
688	10344.00	238.769973754883
689	10344.50	190.273635864258
690	10345.00	150.744964599609
691	10345.50	118.912902832031
692	10346.00	93.5358581542969
693	10346.50	73.4674530029297
694	10347.00	57.6931381225586
695	10347.50	45.3446846008301
696	10348.00	35.6991195678711
697	10348.50	28.1678352355957
698	10349.00	22.2804164886475
699	10349.50	17.6665267944336
700	10350.00	14.0380926132202
701	10350.50	11.1730728149414
702	10351.00	8.90140151977539
703	10351.50	7.09328126907349
704	10352.00	5.6496901512146
705	10352.50	4.49486303329468
706	10353.00	3.57044887542725
707	10353.50	2.83105421066284
708	10354.00	2.24091172218323
709	10354.50	1.77144074440002
710	10355.00	1.39950096607208
711	10355.50	1.10616266727448
712	10356.00	0.875849723815918
713	10356.50	0.695734441280365
714	10357.00	0.55529260635376
715	10357.50	0.445953875780106
716	10358.00	0.360808372497559
717	10358.50	0.294346839189529
718	10359.00	0.242227628827095
719	10359.50	0.201068475842476
720	10360.00	0.16826468706131
721	10360.50	0.141834259033203
722	10361.00	0.120289035141468
723	10361.50	0.102528810501099
724	10362.00	0.0877545028924942
725	10362.50	0.0753965303301811
726	10363.00	0.0650553405284882
727	10363.50	0.0564528070390224
728	10364.00	0.0493944212794304
729	10364.50	0.0437429510056973
730	10365.00	0.0394042357802391
731	10365.50	0.0363253839313984
732	10366.00	0.0345057658851147
733	10366.50	0.0340225771069527
734	10367.00	0.035076692700386
735	10367.50	0.0380719304084778
736	10368.00	0.0437551513314247
737	10368.50	0.053471315652132
738	10369.00	0.0696398094296455
739	10369.50	0.0966599062085152
740	10370.00	0.142650917172432
741	10370.50	0.222808167338371
742	10371.00	0.365839213132858
743	10371.50	0.626102387905121
744	10372.00	1.10580551624298
745	10372.50	1.99367535114288
746	10373.00	3.62761735916138
747	10373.50	6.58593559265137
748	10374.00	11.7994356155396
749	10374.50	20.6502704620361
750	10375.00	34.9851341247559
751	10375.50	56.9402847290039
752	10376.00	88.4929275512695
753	10376.50	130.754348754883
754	10377.00	183.192276000977
755	10377.50	243.121032714844
756	10378.00	305.795104980469
757	10378.50	365.221862792969
758	10379.00	415.468109130859
759	10379.50	451.984283447266
760	10380.00	472.468811035156
761	10380.50	477.035034179688
762	10381.00	467.754486083984
763	10381.50	447.859313964844
764	10382.00	420.920501708984
765	10382.50	390.21826171875
766	10383.00	358.384613037109
767	10383.50	327.288818359375
768	10384.00	298.088287353516
769	10384.50	271.362854003906
770	10385.00	247.271667480469
771	10385.50	225.697357177734
772	10386.00	206.363021850586
773	10386.50	188.920181274414
774	10387.00	173.011444091797
775	10387.50	158.313079833984
776	10388.00	144.561706542969
777	10388.50	131.567520141602
778	10389.00	119.215766906738
779	10389.50	107.458335876465
780	10390.00	96.2976379394531
781	10390.50	85.7665786743164
782	10391.00	75.9085159301758
783	10391.50	66.7607879638672
784	10392.00	58.3442840576172
785	10392.50	50.659553527832
786	10393.00	43.6886672973633
787	10393.50	37.4007186889648
788	10394.00	31.7586822509766
789	10394.50	26.7255020141602
790	10395.00	22.2678623199463
791	10395.50	18.3570365905762
792	10396.00	14.9671115875244
793	10396.50	12.0715942382813
794	10397.00	9.63988494873047
795	10397.50	7.63494920730591
796	10398.00	6.01297044754028
797	10398.50	4.72500085830688
798	10399.00	3.7199387550354
799	10399.50	2.94788551330566
800	10400.00	2.36302781105042
801	10400.50	1.92554485797882
802	10401.00	1.60244035720825
803	10401.50	1.36748969554901
804	10402.00	1.20061004161835
805	10402.50	1.08695733547211
806	10403.00	1.01597797870636
807	10403.50	0.980546295642853
808	10404.00	0.976249635219574
809	10404.50	1.00082504749298
810	10405.00	1.05372929573059
811	10405.50	1.1358095407486
812	10406.00	1.24904799461365
813	10406.50	1.39635801315308
814	10407.00	1.5814266204834
815	10407.50	1.80861556529999
816	10408.00	2.08294343948364
817	10408.50	2.41018509864807
818	10409.00	2.79711985588074
819	10409.50	3.251953125
820	10410.00	3.78491830825806
821	10410.50	4.4090461730957
822	10411.00	5.1410756111145
823	10411.50	6.00246667861938
824	10412.00	7.02045869827271
825	10412.50	8.22910594940186
826	10413.00	9.67019462585449
827	10413.50	11.3938989639282
828	10414.00	13.4590063095093
829	10414.50	15.9324636459351
830	10415.00	18.887975692749
831	10415.50	22.4032974243164
832	10416.00	26.5558204650879
833	10416.50	31.4159679412842
834	10417.00	37.0379028320313
835	10417.50	43.4471015930176
836	10418.00	50.6246910095215
837	10418.50	58.4892387390137
838	10419.00	66.8779296875
839	10419.50	75.5308837890625
840	10420.00	84.0843276977539
841	10420.50	92.0793304443359
842	10421.00	98.9922409057617
843	10421.50	104.28882598877
844	10422.00	107.497756958008
845	10422.50	108.290153503418
846	10423.00	106.546188354492
847	10423.50	102.388633728027
848	10424.00	96.1707382202148
849	10424.50	88.4191741943359
850	10425.00	79.7467575073242
851	10425.50	70.7582931518555
852	10426.00	61.9726905822754
853	10426.50	53.7757263183594
854	10427.00	46.4065780639648
855	10427.50	39.9712715148926
856	10428.00	34.4718055725098
857	10428.50	29.8397693634033
858	10429.00	25.9668102264404
859	10429.50	22.7282295227051
860	10430.00	19.9992389678955
861	10430.50	17.6651401519775
862	10431.00	15.6273078918457
863	10431.50	13.80650806427
864	10432.00	12.1444444656372
865	10432.50	10.6037664413452
866	10433.00	9.16633892059326
867	10433.50	7.8296332359314
868	10434.00	6.6015043258667
869	10434.50	5.49418067932129
870	10435.00	4.51868200302124
871	10435.50	3.68078565597534
872	10436.00	2.97918105125427
873	10436.50	2.40571737289429
874	10437.00	1.9471173286438
875	10437.50	1.58730101585388
876	10438.00	1.30958187580109
877	10438.50	1.09830927848816
878	10439.00	0.939835965633392
879	10439.50	0.822901904582977
880	10440.00	0.738616406917572
881	10440.50	0.680220186710358
882	10441.00	0.64276796579361
883	10441.50	0.622822344303131
884	10442.00	0.618207573890686
885	10442.50	0.62784469127655
886	10443.00	0.651676833629608
887	10443.50	0.690685391426086
888	10444.00	0.747000098228455
889	10444.50	0.824106872081757
890	10445.00	0.927160918712616
891	10445.50	1.06340897083282
892	10446.00	1.24271035194397
893	10446.50	1.47810912132263
894	10447.00	1.78633761405945
895	10447.50	2.18801736831665
896	10448.00	2.70715832710266
897	10448.50	3.3693962097168
898	10449.00	4.198326587677
899	10449.50	5.20946311950684
900	10450.00	6.4019627571106
901	10450.50	7.7493748664856
902	10451.00	9.19209861755371
903	10451.50	10.6352691650391
904	10452.00	11.9555492401123
905	10452.50	13.0180711746216
906	10453.00	13.7009334564209
907	10453.50	13.9208240509033
908	10454.00	13.6516199111938
909	10454.50	12.9296522140503
910	10455.00	11.8440895080566
911	10455.50	10.5162229537964
912	10456.00	9.07482624053955
913	10456.50	7.63478565216064
914	10457.00	6.28361320495605
915	10457.50	5.07684993743896
916	10458.00	4.04058980941772
917	10458.50	3.17807722091675
918	10459.00	2.47748446464539
919	10459.50	1.9188928604126
920	10460.00	1.47954785823822
921	10460.50	1.13725054264069
922	10461.00	0.872192025184631
923	10461.50	0.667680621147156
924	10462.00	0.510185718536377
925	10462.50	0.389022648334503
926	10463.00	0.295894294977188
927	10463.50	0.224414944648743
928	10464.00	0.169682115316391
929	10464.50	0.127921655774117
930	10465.00	0.0962101519107819
931	10465.50	0.0722667276859283
932	10466.00	0.0543014667928219
933	10466.50	0.0409063883125782
934	10467.00	0.0309762600809336
935	10467.50	0.0236492175608873
936	10468.00	0.0182599388062954
937	10468.50	0.014301092363894
938	10469.00	0.011390782892704
939	10469.50	0.00924499332904816
940	10470.00	0.00765463104471564
941	10470.50	0.00646689953282475
942	10471.00	0.00557065289467573
943	10471.50	0.00488524371758103
944	10472.00	0.00435232277959585
945	10472.50	0.00392997683957219
946	10473.00	0.00358864618465304
947	10473.50	0.00330826733261347
948	10474.00	0.0030762052629143
949	10474.50	0.00288563151843846
950	10475.00	0.00273417308926582
951	10475.50	0.00262278993614018
952	10476.00	0.00255494052544236
953	10476.50	0.00253611290827394
954	10477.00	0.00257375743240118
955	10477.50	0.00267757242545486
956	10478.00	0.00286000315099955
957	10478.50	0.00313670188188553
958	10479.00	0.00352657493203878
959	10479.50	0.00405086670070887
960	10480.00	0.00473056314513087
961	10480.50	0.00558134540915489
962	10481.00	0.00660562375560403
963	10481.50	0.0077821253798902
964	10482.00	0.00905517674982548
965	10482.50	0.0103278905153275
966	10483.00	0.011464768089354
967	10483.50	0.0123082473874092
968	10484.00	0.0127093372866511
969	10484.50	0.0125656183809042
970	10485.00	0.0118538429960608
971	10485.50	0.0106433723121881
972	10486.00	0.00908295903354883
973	10486.50	0.00736443558707833
974	10487.00	0.00567682227119803
975	10487.50	0.00416745664551854
976	10488.00	0.00292175216600299
977	10488.50	0.00196377257816494
978	10489.00	0.00127157557290047
979	10489.50	0.000797934015281498
980	10490.00	0.000488590332679451
981	10490.50	0.000294173893053085
982	10491.00	0.000175603199750185
983	10491.50	0.000104822262073867
984	10492.00	6.31064613116905E-05
985	10492.50	3.86282881663647E-05
986	10493.00	2.42147380049573E-05
987	10493.50	1.5637582691852E-05
988	10494.00	1.04481823655078E-05
989	10494.50	7.24019446352031E-06
990	10495.00	5.20601633979823E-06
991	10495.50	3.8787202356616E-06
992	10496.00	2.98497275252885E-06
993	10496.50	2.36208984460973E-06
994	10497.00	1.91140429706138E-06
995	10497.50	1.57197996486502E-06
996	10498.00	1.30568867007241E-06
997	10498.50	1.08861820535822E-06
998	10499.00	9.05991441868537E-07
999	10499.50	7.49010155232099E-07
1000	10500.00	6.12746418937604E-07
1001	10500.50	4.94628750402626E-07
1002	10501.00	3.93320647162909E-07
1003	10501.50	3.0792116945122E-07
1004	10502.00	2.37465286545557E-07
1005	10502.50	1.80691728246529E-07
1006	10503.00	1.36020574359463E-07
1007	10503.50	1.01660766915757E-07
1008	10504.00	7.57686606789321E-08
1009	10504.50	5.65969600074823E-08
1010	10505.00	4.26001633968554E-08
1011	10505.50	3.24873319357266E-08
1012	10506.00	2.52296246117112E-08
1013	10506.50	2.00371665926014E-08
1014	10507.00	1.63201274716585E-08
1015	10507.50	1.3645516716565E-08
1016	10508.00	1.16968221774982E-08
1017	10508.50	1.02402033519411E-08
1018	10509.00	9.09872444054827E-09
1019	10509.50	8.13517431197397E-09
1020	10510.00	7.24357107628748E-09
1021	10510.50	6.34859675940902E-09
1022	10511.00	5.41035038992277E-09
1023	10511.50	4.42912018172592E-09
1024	10512.00	3.44342199198877E-09
1025	10512.50	2.51672283013704E-09
1026	10513.00	1.71474312526954E-09
1027	10513.50	1.0822769347385E-09
1028	10514.00	6.30290375447373E-10
1029	10514.50	3.38230721208532E-10
1030	10515.00	1.67475533441319E-10
1031	10515.50	7.68417759977602E-11
1032	10516.00	3.29072255556007E-11
1033	10516.50	1.32900131871727E-11
1034	10517.00	5.13097940871288E-12
1035	10517.50	1.92609274883571E-12
1036	10518.00	7.17481683874116E-13
1037	10518.50	2.71599176525708E-13
1038	10519.00	1.0732553219631E-13
1039	10519.50	4.55877740071498E-14
1040	10520.00	2.14565066831551E-14
1041	10520.50	1.1525067399455E-14
1042	10521.00	7.25050377267493E-15
1043	10521.50	5.44678183984773E-15
1044	10522.00	4.93484910257086E-15
1045	10522.50	5.38459733954153E-15
1046	10523.00	6.98288413650641E-15
1047	10523.50	1.05095494345965E-14
1048	10524.00	1.77832280287083E-14
1049	10524.50	3.26228403828548E-14
1050	10525.00	6.24853359158795E-14
1051	10525.50	1.20534387592491E-13
1052	10526.00	2.26666070895359E-13
1053	10526.50	4.04123511998228E-13
1054	10527.00	6.67824573852976E-13
1055	10527.50	1.00524590821577E-12
1056	10528.00	1.36128771015959E-12
1057	10528.50	1.64551434544274E-12
1058	10529.00	1.76910742999414E-12
1059	10529.50	1.69192535415946E-12
1060	10530.00	1.44459639563055E-12
1061	10530.50	1.1085720015569E-12
1062	10531.00	7.71911180807994E-13
1063	10531.50	4.93611228280511E-13
1064	10532.00	2.94042080180995E-13
1065	10532.50	1.65828518993751E-13
1066	10533.00	9.01220965259311E-14
1067	10533.50	4.81005243502339E-14
1068	10534.00	2.57168655674097E-14
1069	10534.50	1.40566811662746E-14
1070	10535.00	8.01888971077667E-15
1071	10535.50	4.87406644179237E-15
1072	10536.00	3.22156995971969E-15
1073	10536.50	2.36141710738714E-15
1074	10537.00	1.95482646962849E-15
1075	10537.50	1.85653401357203E-15
1076	10538.00	2.04712214417664E-15
1077	10538.50	2.63846570256626E-15
1078	10539.00	3.9758134122176E-15
1079	10539.50	6.95513025495667E-15
1080	10540.00	1.39236021258655E-14
1081	10540.50	3.12395745936164E-14
1082	10541.00	7.65514225360003E-14
1083	10541.50	1.99065536190396E-13
1084	10542.00	5.33284191545774E-13
1085	10542.50	1.4302859027357E-12
1086	10543.00	3.74191042734617E-12
1087	10543.50	9.33833219085578E-12
1088	10544.00	2.18337830454329E-11
1089	10544.50	4.71915458100103E-11
1090	10545.00	9.34767332982922E-11
1091	10545.50	1.6899030785833E-10
1092	10546.00	2.78895462280104E-10
1093	10546.50	4.21986195986435E-10
1094	10547.00	5.90029469726971E-10
1095	10547.50	7.70880026479404E-10
1096	10548.00	9.54056611490728E-10
1097	10548.50	1.13597597994897E-09
1098	10549.00	1.3228727002712E-09
1099	10549.50	1.53159918081514E-09
1100	10550.00	1.79017789481151E-09
1101	10550.50	2.14045825508435E-09
1102	10551.00	2.64514676828753E-09
1103	10551.50	3.40184125313669E-09
1104	10552.00	4.56822490946251E-09
1105	10552.50	6.40570529952811E-09
1106	10553.00	9.35422139747288E-09
1107	10553.50	1.41598146541355E-08
1108	10554.00	2.20910258974527E-08
1109	10554.50	3.53034472766467E-08
1110	10555.00	5.74489398275091E-08
1111	10555.50	9.46840259530291E-08
1112	10556.00	1.5731920655071E-07
1113	10556.50	2.62474628698328E-07
1114	10557.00	4.38268330071878E-07
1115	10557.50	7.302414815058E-07
1116	10558.00	1.21087293791788E-06
1117	10558.50	1.99305009118689E-06
1118	10559.00	3.24812094731897E-06
1119	10559.50	5.22853679285618E-06
1120	10560.00	8.29416239866987E-06
1121	10560.50	1.29404688777868E-05
1122	10561.00	1.98268426174764E-05
1123	10561.50	2.9805260055582E-05
1124	10562.00	4.3954438297078E-05
1125	10562.50	6.36321201454848E-05
1126	10563.00	9.05672568478622E-05
1127	10563.50	0.000127022707602009
1128	10564.00	0.000176066911080852
1129	10564.50	0.0002420014643576
1130	10565.00	0.000331004674080759
1131	10565.50	0.000452071253675967
1132	10566.00	0.000618358724750578
1133	10566.50	0.000849084462970495
1134	10567.00	0.00117214373312891
1135	10567.50	0.00162761693354696
1136	10568.00	0.00227226899005473
1137	10568.50	0.00318498420529068
1138	10569.00	0.00447279447689652
1139	10569.50	0.00627675699070096
1140	10570.00	0.00877650268375874
1141	10570.50	0.0121919754892588
1142	10571.00	0.0167808923870325
1143	10571.50	0.0228310115635395
1144	10572.00	0.0306472294032574
1145	10572.50	0.0405347310006619
1146	10573.00	0.0527801215648651
1147	10573.50	0.0676325708627701
1148	10574.00	0.0852859765291214
1149	10574.50	0.105861656367779
1150	10575.00	0.129389807581902
1151	10575.50	0.155787333846092
1152	10576.00	0.184830918908119
1153	10576.50	0.216126784682274
1154	10577.00	0.249082371592522
1155	10577.50	0.282889306545258
1156	10578.00	0.316529244184494
1157	10578.50	0.348813772201538
1158	10579.00	0.378464847803116
1159	10579.50	0.40423196554184
1160	10580.00	0.425031989812851
1161	10580.50	0.440085768699646
1162	10581.00	0.449022769927979
1163	10581.50	0.451929479837418
1164	10582.00	0.449330031871796
1165	10582.50	0.442105323076248
1166	10583.00	0.431371003389359
1167	10583.50	0.41834232211113
1168	10584.00	0.404212027788162
1169	10584.50	0.390059322118759
1170	10585.00	0.376796573400497
1171	10585.50	0.365150779485703
1172	10586.00	0.355671554803848
1173	10586.50	0.348753839731216
1174	10587.00	0.344666391611099
1175	10587.50	0.343577653169632
1176	10588.00	0.345574826002121
1177	10588.50	0.3506740629673
1178	10589.00	0.358821243047714
1179	10589.50	0.369886070489883
1180	10590.00	0.383651852607727
1181	10590.50	0.399806797504425
1182	10591.00	0.417941093444824
1183	10591.50	0.437555581331253
1184	10592.00	0.458084166049957
1185	10592.50	0.478930085897446
1186	10593.00	0.499512046575546
1187	10593.50	0.519311904907227
1188	10594.00	0.537915647029877
1189	10594.50	0.555040001869202
1190	10595.00	0.570539772510529
1191	10595.50	0.584397256374359
1192	10596.00	0.596697449684143
1193	10596.50	0.607596755027771
1194	10597.00	0.617291033267975
1195	10597.50	0.6259885430336
1196	10598.00	0.633890807628632
1197	10598.50	0.641180634498596
1198	10599.00	0.648016214370728
1199	10599.50	0.654528439044952
1200	10600.00	0.66081964969635
1201	10600.50	0.666962146759033
1202	10601.00	0.67299622297287
1203	10601.50	0.678928732872009
1204	10602.00	0.684733152389526
1205	10602.50	0.69035279750824
1206	10603.00	0.695707678794861
1207	10603.50	0.700705766677856
1208	10604.00	0.705256879329681
1209	10604.50	0.709288239479065
1210	10605.00	0.712759017944336
1211	10605.50	0.715671837329865
1212	10606.00	0.718079209327698
1213	10606.50	0.720083951950073
1214	10607.00	0.721833348274231
1215	10607.50	0.723508715629578
1216	10608.00	0.725311100482941
1217	10608.50	0.727445721626282
1218	10609.00	0.730106949806213
1219	10609.50	0.733464956283569
1220	10610.00	0.737655818462372
1221	10610.50	0.742774367332459
1222	10611.00	0.748870491981506
1223	10611.50	0.755948543548584
1224	10612.00	0.763968288898468
1225	10612.50	0.772847712039948
1226	10613.00	0.782466650009155
1227	10613.50	0.792670905590057
1228	10614.00	0.803276717662811
1229	10614.50	0.814075112342834
1230	10615.00	0.824837684631348
1231	10615.50	0.835322260856628
1232	10616.00	0.845280885696411
1233	10616.50	0.854468643665314
1234	10617.00	0.862654626369476
1235	10617.50	0.869634211063385
1236	10618.00	0.875242054462433
1237	10618.50	0.879364252090454
1238	10619.00	0.881948947906494
1239	10619.50	0.883013010025024
1240	10620.00	0.882643461227417
1241	10620.50	0.880993127822876
1242	10621.00	0.878269791603088
1243	10621.50	0.874719679355621
1244	10622.00	0.870607137680054
1245	10622.50	0.866192519664764
1246	10623.00	0.861710548400879
1247	10623.50	0.857352316379547
1248	10624.00	0.853252112865448
1249	10624.50	0.849480807781219
1250	10625.00	0.846046507358551
1251	10625.50	0.842901766300201
1252	10626.00	0.839956343173981
1253	10626.50	0.837093651294708
1254	10627.00	0.834188520908356
1255	10627.50	0.831124067306519
1256	10628.00	0.827804744243622
1257	10628.50	0.824164569377899
1258	10629.00	0.820168733596802
1259	10629.50	0.815809071063995
1260	10630.00	0.811094462871552
1261	10630.50	0.806036829948425
1262	10631.00	0.800635933876038
1263	10631.50	0.794864475727081
1264	10632.00	0.788655996322632
1265	10632.50	0.781897366046906
1266	10633.00	0.774427652359009
1267	10633.50	0.766044020652771
1268	10634.00	0.756515145301819
1269	10634.50	0.745601177215576
1270	10635.00	0.733079433441162
1271	10635.50	0.718771934509277
1272	10636.00	0.702572286128998
1273	10636.50	0.684467852115631
1274	10637.00	0.664553642272949
1275	10637.50	0.643035113811493
1276	10638.00	0.620220243930817
1277	10638.50	0.596500933170319
1278	10639.00	0.572326838970184
1279	10639.50	0.548175930976868
1280	10640.00	0.524525463581085
1281	10640.50	0.501827120780945
1282	10641.00	0.480488449335098
1283	10641.50	0.460862159729004
1284	10642.00	0.443242132663727
1285	10642.50	0.427865862846375
1286	10643.00	0.414921015501022
1287	10643.50	0.404554516077042
1288	10644.00	0.396882683038712
1289	10644.50	0.392000555992126
1290	10645.00	0.389989852905273
1291	10645.50	0.390924602746964
1292	10646.00	0.394873708486557
1293	10646.50	0.401900380849838
1294	10647.00	0.412057995796204
1295	10647.50	0.425381690263748
1296	10648.00	0.441876322031021
1297	10648.50	0.461499899625778
1298	10649.00	0.484143733978271
1299	10649.50	0.509609222412109
1300	10650.00	0.537583470344543
1301	10650.50	0.56761634349823
1302	10651.00	0.599101841449738
1303	10651.50	0.631270170211792
1304	10652.00	0.663194358348846
1305	10652.50	0.693817794322968
1306	10653.00	0.722006142139435
1307	10653.50	0.746622383594513
1308	10654.00	0.766621649265289
1309	10654.50	0.78115326166153
1310	10655.00	0.789655745029449
1311	10655.50	0.79192715883255
1312	10656.00	0.788156867027283
1313	10656.50	0.778910875320435
1314	10657.00	0.76507306098938
1315	10657.50	0.74775218963623
1316	10658.00	0.728172838687897
1317	10658.50	0.707567811012268
1318	10659.00	0.687087833881378
1319	10659.50	0.667736947536469
1320	10660.00	0.650337398052216
1321	10660.50	0.635519742965698
1322	10661.00	0.623732626438141
1323	10661.50	0.615263998508453
1324	10662.00	0.610267579555511
1325	10662.50	0.608789086341858
1326	10663.00	0.61078941822052
1327	10663.50	0.616162836551666
1328	10664.00	0.624751031398773
1329	10664.50	0.636353015899658
1330	10665.00	0.6507328748703
1331	10665.50	0.667626798152924
1332	10666.00	0.68675035238266
1333	10666.50	0.707807838916779
1334	10667.00	0.730502009391785
1335	10667.50	0.754545450210571
1336	10668.00	0.779670178890228
1337	10668.50	0.805633962154388
1338	10669.00	0.832221686840057
1339	10669.50	0.85923844575882
1340	10670.00	0.886494755744934
1341	10670.50	0.913784086704254
1342	10671.00	0.940853714942932
1343	10671.50	0.967373847961426
1344	10672.00	0.992908120155334
1345	10672.50	1.01689183712006
1346	10673.00	1.03862309455872
1347	10673.50	1.05727207660675
1348	10674.00	1.07191133499146
1349	10674.50	1.08156895637512
1350	10675.00	1.08530008792877
1351	10675.50	1.08227133750916
1352	10676.00	1.07184672355652
1353	10676.50	1.05366432666779
1354	10677.00	1.02768981456757
1355	10677.50	0.994240701198578
1356	10678.00	0.953976333141327
1357	10678.50	0.907855331897736
1358	10679.00	0.857068240642548
1359	10679.50	0.802953541278839
1360	10680.00	0.746909201145172
1361	10680.50	0.690307974815369
1362	10681.00	0.63442474603653
1363	10681.50	0.580379903316498
1364	10682.00	0.529101848602295
1365	10682.50	0.481308341026306
1366	10683.00	0.437505483627319
1367	10683.50	0.39800164103508
1368	10684.00	0.362932831048965
1369	10684.50	0.332295507192612
1370	10685.00	0.305982857942581
1371	10685.50	0.283821135759354
1372	10686.00	0.265603423118591
1373	10686.50	0.25111922621727
1374	10687.00	0.240178972482681
1375	10687.50	0.232633888721466
1376	10688.00	0.228391215205193
1377	10688.50	0.227425873279572
1378	10689.00	0.229788795113564
1379	10689.50	0.23561218380928
1380	10690.00	0.245111063122749
1381	10690.50	0.258579522371292
1382	10691.00	0.276379466056824
1383	10691.50	0.298917979001999
1384	10692.00	0.326609641313553
1385	10692.50	0.359819859266281
1386	10693.00	0.398787438869476
1387	10693.50	0.443528652191162
1388	10694.00	0.493731766939163
1389	10694.50	0.548659145832062
1390	10695.00	0.607081174850464
1391	10695.50	0.667270302772522
1392	10696.00	0.727076590061188
1393	10696.50	0.784092843532562
1394	10697.00	0.835892498493195
1395	10697.50	0.880299270153046
1396	10698.00	0.915633320808411
1397	10698.50	0.940877556800842
1398	10699.00	0.955728828907013
1399	10699.50	0.96052873134613
1400	10700.00	0.956098079681396
1401	10700.50	0.943522155284882
1402	10701.00	0.923936665058136
1403	10701.50	0.898357689380646
1404	10702.00	0.86758154630661
1405	10702.50	0.83216404914856
1406	10703.00	0.792471885681152
1407	10703.50	0.748787701129913
1408	10704.00	0.701440811157227
1409	10704.50	0.650931060314178
1410	10705.00	0.598012685775757
1411	10705.50	0.543713629245758
1412	10706.00	0.489280343055725
1413	10706.50	0.436060070991516
1414	10707.00	0.385349661111832
1415	10707.50	0.338249385356903
1416	10708.00	0.295555889606476
1417	10708.50	0.257713794708252
1418	10709.00	0.224826082587242
1419	10709.50	0.196708843111992
1420	10710.00	0.17296876013279
1421	10710.50	0.153083309531212
1422	10711.00	0.136469900608063
1423	10711.50	0.122538015246391
1424	10712.00	0.110724672675133
1425	10712.50	0.100517123937607
1426	10713.00	0.0914675369858742
1427	10713.50	0.0832036361098289
1428	10714.00	0.0754371359944344
1429	10714.50	0.0679696649312973
1430	10715.00	0.0606940165162086
1431	10715.50	0.0535884201526642
1432	10716.00	0.0467020608484745
1433	10716.50	0.0401327610015869
1434	10717.00	0.0339998565614223
1435	10717.50	0.0284172501415014
1436	10718.00	0.0234717559069395
1437	10718.50	0.0192102156579494
1438	10719.00	0.0156365074217319
1439	10719.50	0.0127169117331505
1440	10720.00	0.0103907771408558
1441	10720.50	0.00858297757804394
1442	10721.00	0.00721538392826915
1443	10721.50	0.00621576141566038
1444	10722.00	0.00552371563389897
1445	10722.50	0.00509419478476048
1446	10723.00	0.0048994948156178
1447	10723.50	0.00493081193417311
1448	10724.00	0.00520027801394463
1449	10724.50	0.00574418529868126
1450	10725.00	0.00662776455283165
1451	10725.50	0.00795133039355278
1452	10726.00	0.00985670648515224
1453	10726.50	0.0125314649194479
1454	10727.00	0.0162067748606205
1455	10727.50	0.0211432464420795
1456	10728.00	0.0275993309915066
1457	10728.50	0.0357803702354431
1458	10729.00	0.0457742661237717
1459	10729.50	0.0574903562664986
1460	10730.00	0.0706269815564156
1461	10730.50	0.084693007171154
1462	10731.00	0.0990955978631973
1463	10731.50	0.113283082842827
1464	10732.00	0.126910120248795
1465	10732.50	0.139984264969826
1466	10733.00	0.152967169880867
1467	10733.50	0.166832879185677
1468	10734.00	0.183118611574173
1469	10734.50	0.204028457403183
1470	10735.00	0.232666403055191
1471	10735.50	0.273489117622375
1472	10736.00	0.333093822002411
1473	10736.50	0.421498835086823
1474	10737.00	0.554127514362335
1475	10737.50	0.7547487616539
1476	10738.00	1.05959439277649
1477	10738.50	1.52267277240753
1478	10739.00	2.22179508209229
1479	10739.50	3.26394271850586
1480	10740.00	4.78740835189819
1481	10740.50	6.95708465576172
1482	10741.00	9.94914436340332
1483	10741.50	13.9230985641479
1484	10742.00	18.9831790924072
1485	10742.50	25.1362800598145
1486	10743.00	32.258056640625
1487	10743.50	40.0796279907227
1488	10744.00	48.203125
1489	10744.50	56.1462059020996
1490	10745.00	63.4066772460938
1491	10745.50	69.5322265625
1492	10746.00	74.1792984008789
1493	10746.50	77.1492462158203
1494	10747.00	78.3972396850586
1495	10747.50	78.0164108276367
1496	10748.00	76.2050628662109
1497	10748.50	73.2266845703125
1498	10749.00	69.3711013793945
1499	10749.50	64.9228515625
1500	10750.00	60.1390419006348
1501	10750.50	55.2367858886719
1502	10751.00	50.3884963989258
1503	10751.50	45.7226257324219
1504	10752.00	41.3278465270996
1505	10752.50	37.258861541748
1506	10753.00	33.5427551269531
1507	10753.50	30.1851711273193
1508	10754.00	27.175968170166
1509	10754.50	24.4941806793213
1510	10755.00	22.112190246582
1511	10755.50	19.9991607666016
1512	10756.00	18.1237049102783
1513	10756.50	16.4558563232422
1514	10757.00	14.9684076309204
1515	10757.50	13.6376495361328
1516	10758.00	12.4436302185059
1517	10758.50	11.3700132369995
1518	10759.00	10.4036436080933
1519	10759.50	9.53396987915039
1520	10760.00	8.75241184234619
1521	10760.50	8.05180549621582
1522	10761.00	7.42595911026001
1523	10761.50	6.86938047409058
1524	10762.00	6.37714958190918
1525	10762.50	5.9449200630188
1526	10763.00	5.56900882720947
1527	10763.50	5.24652624130249
1528	10764.00	4.97552585601807
1529	10764.50	4.75514078140259
1530	10765.00	4.58571147918701
1531	10765.50	4.46891212463379
1532	10766.00	4.40788888931274
1533	10766.50	4.40743732452393
1534	10767.00	4.4742259979248
1535	10767.50	4.61707496643066
1536	10768.00	4.847243309021
1537	10768.50	5.17866802215576
1538	10769.00	5.62801647186279
1539	10769.50	6.21438312530518
1540	10770.00	6.95837497711182
1541	10770.50	7.88034343719482
1542	10771.00	8.99754333496094
1543	10771.50	10.3201999664307
1544	10772.00	11.8467807769775
1545	10772.50	13.559211730957
1546	10773.00	15.4192304611206
1547	10773.50	17.367301940918
1548	10774.00	19.3253421783447
1549	10774.50	21.2037582397461
1550	10775.00	22.9121608734131
1551	10775.50	24.3719234466553
1552	10776.00	25.527904510498
1553	10776.50	26.3566856384277
1554	10777.00	26.8695316314697
1555	10777.50	27.1096611022949
1556	10778.00	27.1448841094971
1557	10778.50	27.0576114654541
1558	10779.00	26.9344062805176
1559	10779.50	26.856803894043
1560	10780.00	26.8941307067871
1561	10780.50	27.0981636047363
1562	10781.00	27.4988136291504
1563	10781.50	28.0998630523682
1564	10782.00	28.8742046356201
1565	10782.50	29.7590732574463
1566	10783.00	30.6530265808105
1567	10783.50	31.4179153442383
1568	10784.00	31.8894138336182
1569	10784.50	31.8984889984131
1570	10785.00	31.3024120330811
1571	10785.50	30.0187969207764
1572	10786.00	28.0518474578857
1573	10786.50	25.5000743865967
1574	10787.00	22.5402774810791
1575	10787.50	19.3918209075928
1576	10788.00	16.2731018066406
1577	10788.50	13.3642120361328
1578	10789.00	10.7855758666992
1579	10789.50	8.5946044921875
1580	10790.00	6.79602909088135
1581	10790.50	5.35868835449219
1582	10791.00	4.23242092132568
1583	10791.50	3.36130738258362
1584	10792.00	2.69214677810669
1585	10792.50	2.17875909805298
1586	10793.00	1.78335547447205
1587	10793.50	1.47621440887451
1588	10794.00	1.23457992076874
1589	10794.50	1.04135417938232
1590	10795.00	0.883873760700226
1591	10795.50	0.752886712551117
1592	10796.00	0.641743123531342
1593	10796.50	0.545771062374115
1594	10797.00	0.461791753768921
1595	10797.50	0.3877332508564
1596	10798.00	0.322311103343964
1597	10798.50	0.264758855104446
1598	10799.00	0.214603185653687
1599	10799.50	0.171485766768456
1600	10800.00	0.135037213563919
1601	10800.50	0.104804307222366
1602	10801.00	0.0802262052893639
1603	10801.50	0.0606490299105644
1604	10802.00	0.0453639850020409
1605	10802.50	0.0336543098092079
1606	10803.00	0.0248387921601534
1607	10803.50	0.0183043833822012
1608	10804.00	0.0135251637548208
1609	10804.50	0.010068466886878
1610	10805.00	0.00759117444977164
1611	10805.50	0.0058298259973526
1612	10806.00	0.00458788499236107
1613	10806.50	0.00372267514467239
1614	10807.00	0.00313361338339746
1615	10807.50	0.00275261490605772
1616	10808.00	0.00253705284558237
1617	10808.50	0.00246546720154583
1618	10809.00	0.00253632641397417
1619	10809.50	0.00277059967629611
1620	10810.00	0.00321987480856478
1621	10810.50	0.00398359354585409
1622	10811.00	0.00524245109409094
1623	10811.50	0.00732141500338912
1624	10812.00	0.0108075849711895
1625	10812.50	0.0167687609791756
1626	10813.00	0.0271526891738176
1627	10813.50	0.0454974099993706
1628	10814.00	0.0781437605619431
1629	10814.50	0.136181548237801
1630	10815.00	0.23830483853817
1631	10815.50	0.414469093084335
1632	10816.00	0.709594666957855
1633	10816.50	1.18555963039398
1634	10817.00	1.91876745223999
1635	10817.50	2.99055290222168
1636	10818.00	4.46959066390991
1637	10818.50	6.38939142227173
1638	10819.00	8.72821235656738
1639	10819.50	11.4003067016602
1640	10820.00	14.264196395874
1641	10820.50	17.1466617584229
1642	10821.00	19.87424659729
1643	10821.50	22.3014526367188
1644	10822.00	24.327428817749
1645	10822.50	25.8987693786621
1646	10823.00	27.0012969970703
1647	10823.50	27.6464080810547
1648	10824.00	27.8574256896973
1649	10824.50	27.6595497131348
1650	10825.00	27.0749549865723
1651	10825.50	26.1228485107422
1652	10826.00	24.8233127593994
1653	10826.50	23.2031536102295
1654	10827.00	21.3018131256104
1655	10827.50	19.1753673553467
1656	10828.00	16.8971347808838
1657	10828.50	14.554051399231
1658	10829.00	12.2391881942749
1659	10829.50	10.0417814254761
1660	10830.00	8.03708839416504
1661	10830.50	6.27845668792725
1662	10831.00	4.79340314865112
1663	10831.50	3.5842866897583
1664	10832.00	2.63286733627319
1665	10832.50	1.90711784362793
1666	10833.00	1.36841118335724
1667	10833.50	0.977583229541779
1668	10834.00	0.699080467224121
1669	10834.50	0.503112614154816
1670	10835.00	0.366201758384705
1671	10835.50	0.270702362060547
1672	10836.00	0.203824132680893
1673	10836.50	0.156538233160973
1674	10837.00	0.122584946453571
1675	10837.50	0.0976720005273819
1676	10838.00	0.0788756683468819
1677	10838.50	0.0642176792025566
1678	10839.00	0.0523782260715961
1679	10839.50	0.0425044670701027
1680	10840.00	0.0340792164206505
1681	10840.50	0.0268223006278276
1682	10841.00	0.020607303828001
1683	10841.50	0.0153876915574074
1684	10842.00	0.0111355884000659
1685	10842.50	0.00780044496059418
1686	10843.00	0.00529194483533502
1687	10843.50	0.00348462141118944
1688	10844.00	0.00223553087562323
1689	10844.50	0.00140456797089428
1690	10845.00	0.00086977839237079
1691	10845.50	0.00053474074229598
1692	10846.00	0.000328987895045429
1693	10846.50	0.000204211843083613
1694	10847.00	0.00012894271640107
1695	10847.50	8.34696911624633E-05
1696	10848.00	5.57960520382039E-05
1697	10848.50	3.87584332202096E-05
1698	10849.00	2.81255652225809E-05
1699	10849.50	2.14083866012516E-05
1700	10850.00	1.71423143910943E-05
1701	10850.50	1.44649993671919E-05
1702	10851.00	1.28723113448359E-05
1703	10851.50	1.20798376883613E-05
1704	10852.00	1.19471151265316E-05
1705	10852.50	1.24409079944598E-05
1706	10853.00	1.36260550789302E-05
1707	10853.50	1.56812475324841E-05
1708	10854.00	1.89453639904968E-05
1709	10854.50	2.40108092839364E-05
1710	10855.00	3.18980855809059E-05
1711	10855.50	4.4378059101291E-05
1712	10856.00	6.4568426751066E-05
1713	10856.50	9.80426120804623E-05
1714	10857.00	0.000154892215505242
1715	10857.50	0.00025353831006214
1716	10858.00	0.000427661288995296
1717	10858.50	0.000738447823096067
1718	10859.00	0.0012952972901985
1719	10859.50	0.00228861486539245
1720	10860.00	0.00403697043657303
1721	10860.50	0.00704542174935341
1722	10861.00	0.0120597966015339
1723	10861.50	0.0200834833085537
1724	10862.00	0.0323061123490334
1725	10862.50	0.0498940981924534
1726	10863.00	0.0736310482025146
1727	10863.50	0.103475995361805
1728	10864.00	0.13819819688797
1729	10864.50	0.175286412239075
1730	10865.00	0.211262464523315
1731	10865.50	0.242363110184669
1732	10866.00	0.265375107526779
1733	10866.50	0.278327018022537
1734	10867.00	0.280807644128799
1735	10867.50	0.273850828409195
1736	10868.00	0.259496808052063
1737	10868.50	0.240227892994881
1738	10869.00	0.218463718891144
1739	10869.50	0.196223080158234
1740	10870.00	0.174973547458649
1741	10870.50	0.155630722641945
1742	10871.00	0.138646185398102
1743	10871.50	0.124128825962543
1744	10872.00	0.111962147057056
1745	10872.50	0.10189875215292
1746	10873.00	0.0936274304986
1747	10873.50	0.0868161842226982
1748	10874.00	0.0811379179358482
1749	10874.50	0.0762855410575867
1750	10875.00	0.0719821825623512
1751	10875.50	0.0679898336529732
1752	10876.00	0.0641175881028175
1753	10876.50	0.0602287538349628
1754	10877.00	0.0562448166310787
1755	10877.50	0.0521440804004669
1756	10878.00	0.0479541160166264
1757	10878.50	0.0437386110424995
1758	10879.00	0.039581086486578
1759	10879.50	0.0355686098337173
1760	10880.00	0.0317784659564495
1761	10880.50	0.0282695721834898
1762	10881.00	0.0250788815319538
1763	10881.50	0.0222220569849014
1764	10882.00	0.019696855917573
1765	10882.50	0.0174878221005201
1766	10883.00	0.0155710577964783
1767	10883.50	0.0139183914288878
1768	10884.00	0.0125006213784218
1769	10884.50	0.0112898172810674
1770	10885.00	0.0102608315646648
1771	10885.50	0.0093922084197402
1772	10886.00	0.00866669975221157
1773	10886.50	0.00807154271751642
1774	10887.00	0.00759865576401353
1775	10887.50	0.00724487844854593
1776	10888.00	0.00701239611953497
1777	10888.50	0.00690953154116869
1778	10889.00	0.00695213209837675
1779	10889.50	0.00716586364433169
1780	10890.00	0.00758981099352241
1781	10890.50	0.0082818865776062
1782	10891.00	0.00932666379958391
1783	10891.50	0.0108462506905198
1784	10892.00	0.013014611788094
1785	10892.50	0.0160750113427639
1786	10893.00	0.0203586556017399
1787	10893.50	0.026299761608243
1788	10894.00	0.0344383008778095
1789	10894.50	0.0453975759446621
1790	10895.00	0.0598222017288208
1791	10895.50	0.0782666578888893
1792	10896.00	0.101038634777069
1793	10896.50	0.128023490309715
1794	10897.00	0.15853875875473
1795	10897.50	0.191276878118515
1796	10898.00	0.224379658699036
1797	10898.50	0.255649209022522
1798	10899.00	0.28285339474678
1799	10899.50	0.304049581289291
1800	10900.00	0.31784775853157
1801	10900.50	0.323558509349823
1802	10901.00	0.32121205329895
1803	10901.50	0.311468899250031
1804	10902.00	0.295462816953659
1805	10902.50	0.27461776137352
1806	10903.00	0.250471174716949
1807	10903.50	0.224523216485977
1808	10904.00	0.198120936751366
1809	10904.50	0.172380402684212
1810	10905.00	0.148145854473114
1811	10905.50	0.125982716679573
1812	10906.00	0.106198750436306
1813	10906.50	0.088885523378849
1814	10907.00	0.0739708691835403
1815	10907.50	0.0612733922898769
1816	10908.00	0.0505518652498722
1817	10908.50	0.0415449775755405
1818	10909.00	0.0339997559785843
1819	10909.50	0.0276889316737652
1820	10910.00	0.0224188398569822
1821	10910.50	0.0180301386862993
1822	10911.00	0.014393643476069
1823	10911.50	0.0114036705344915
1824	10912.00	0.00897096563130617
1825	10912.50	0.00701681617647409
1826	10913.00	0.00546928122639656
1827	10913.50	0.00426163244992495
1828	10914.00	0.00333248917013407
1829	10914.50	0.00262677879072726
1830	10915.00	0.00209673400968313
1831	10915.50	0.00170239759609103
1832	10916.00	0.00141148397233337
1833	10916.50	0.00119868235196918
1834	10917.00	0.001044622506015
1835	10917.50	0.000934718875214458
1836	10918.00	0.000858054729178548
1837	10918.50	0.000806399504654109
1838	10919.00	0.000773397856391966
1839	10919.50	0.000753937987610698
1840	10920.00	0.000743697048164904
1841	10920.50	0.000738855917006731
1842	10921.00	0.000735974928829819
1843	10921.50	0.000732009881176054
1844	10922.00	0.00072443118551746
1845	10922.50	0.000711390806827694
1846	10923.00	0.000691869237925857
1847	10923.50	0.000665743311401457
1848	10924.00	0.00063373806187883
1849	10924.50	0.000597262580413371
1850	10925.00	0.000558164552785456
1851	10925.50	0.000518458953592926
1852	10926.00	0.000480086688185111
1853	10926.50	0.000444744917331263
1854	10927.00	0.000413807050790638
1855	10927.50	0.000388327665859833
1856	10928.00	0.000369114626664668
1857	10928.50	0.000356846227077767
1858	10929.00	0.000352214556187391
1859	10929.50	0.000356084638042375
1860	10930.00	0.00036966719198972
1861	10930.50	0.000394710339605808
1862	10931.00	0.000433717999840155
1863	10931.50	0.000490202801302075
1864	10932.00	0.000568972376640886
1865	10932.50	0.000676433788612485
1866	10933.00	0.00082087388727814
1867	10933.50	0.0010126419365406
1868	10934.00	0.00126412184908986
1869	10934.50	0.00158935727085918
1870	10935.00	0.0020031938329339
1871	10935.50	0.00251985853537917
1872	10936.00	0.00315100373700261
1873	10936.50	0.00390340597368777
1874	10937.00	0.00477665895596147
1875	10937.50	0.0057613137178123
1876	10938.00	0.00683790491893888
1877	10938.50	0.0079772062599659
1878	10939.00	0.00914183724671602
1879	10939.50	0.0102891232818365
1880	10940.00	0.011374905705452
1881	10940.50	0.012357834726572
1882	10941.00	0.0132035939022899
1883	10941.50	0.0138884568586946
1884	10942.00	0.0144016481935978
1885	10942.50	0.0147461341693997
1886	10943.00	0.0149377081543207
1887	10943.50	0.0150025803595781
1888	10944.00	0.0149739403277636
1889	10944.50	0.0148881608620286
1890	10945.00	0.0147812766954303
1891	10945.50	0.0146862389519811
1892	10946.00	0.0146311866119504
1893	10946.50	0.0146387629210949
1894	10947.00	0.0147263491526246
1895	10947.50	0.0149070303887129
1896	10948.00	0.0151911545544863
1897	10948.50	0.015588378533721
1898	10949.00	0.0161101575940847
1899	10949.50	0.016772672533989
1900	10950.00	0.0176001731306314
1901	10950.50	0.0186287611722946
1902	10951.00	0.019910704344511
1903	10951.50	0.0215194933116436
1904	10952.00	0.0235560759902
1905	10952.50	0.0261567775160074
1906	10953.00	0.0295036062598228
1907	10953.50	0.0338374301791191
1908	10954.00	0.0394742116332054
1909	10954.50	0.046823613345623
1910	10955.00	0.0564078763127327
1911	10955.50	0.068876788020134
1912	10956.00	0.0850115716457367
1913	10956.50	0.105707705020905
1914	10957.00	0.131924241781235
1915	10957.50	0.164587900042534
1916	10958.00	0.204445466399193
1917	10958.50	0.251869648694992
1918	10959.00	0.306640982627869
1919	10959.50	0.367747038602829
1920	10960.00	0.433255404233933
1921	10960.50	0.50031566619873
1922	10961.00	0.565329968929291
1923	10961.50	0.624293804168701
1924	10962.00	0.673265278339386
1925	10962.50	0.708880126476288
1926	10963.00	0.728809893131256
1927	10963.50	0.732067584991455
1928	10964.00	0.71909898519516
1929	10964.50	0.691650152206421
1930	10965.00	0.652450680732727
1931	10965.50	0.604791045188904
1932	10966.00	0.552083730697632
1933	10966.50	0.497486919164658
1934	10967.00	0.443640738725662
1935	10967.50	0.392533004283905
1936	10968.00	0.345480859279633
1937	10968.50	0.30319744348526
1938	10969.00	0.265907496213913
1939	10969.50	0.233478575944901
1940	10970.00	0.205545008182526
1941	10970.50	0.181611299514771
1942	10971.00	0.161130517721176
1943	10971.50	0.143559098243713
1944	10972.00	0.128392249345779
1945	10972.50	0.115184806287289
1946	10973.00	0.10356193780899
1947	10973.50	0.0932228267192841
1948	10974.00	0.0839391052722931
1949	10974.50	0.0755490809679031
1950	10975.00	0.0679484307765961
1951	10975.50	0.0610780455172062
1952	10976.00	0.0549104399979115
1953	10976.50	0.0494363121688366
1954	10977.00	0.0446530058979988
1955	10977.50	0.0405561961233616
1956	10978.00	0.0371354408562183
1957	10978.50	0.0343732796609402
1958	10979.00	0.0322470590472221
1959	10979.50	0.0307322088629007
1960	10980.00	0.0298058800399303
1961	10980.50	0.0294499043375254
1962	10981.00	0.0296525992453098
1963	10981.50	0.0304090157151222
1964	10982.00	0.031719621270895
1965	10982.50	0.0335875563323498
1966	10983.00	0.0360148027539253
1967	10983.50	0.0389979034662247
1968	10984.00	0.0425239987671375
1969	10984.50	0.0465681850910187
1970	10985.00	0.0510929599404335
1971	10985.50	0.0560502782464027
1972	10986.00	0.0613861195743084
1973	10986.50	0.0670468658208847
1974	10987.00	0.0729863345623016
1975	10987.50	0.0791722685098648
1976	10988.00	0.0855912640690804
1977	10988.50	0.0922517627477646
1978	10989.00	0.0991853028535843
1979	10989.50	0.106446802616119
1980	10990.00	0.114114619791508
1981	10990.50	0.122291430830956
1982	10991.00	0.131106182932854
1983	10991.50	0.140717178583145
1984	10992.00	0.151315614581108
1985	10992.50	0.163128405809402
1986	10993.00	0.176418796181679
1987	10993.50	0.191482871770859
1988	10994.00	0.208639889955521
1989	10994.50	0.228214159607887
1990	10995.00	0.250506550073624
1991	10995.50	0.275754153728485
1992	10996.00	0.304078012704849
1993	10996.50	0.335422247648239
1994	10997.00	0.369490832090378
1995	10997.50	0.405693739652634
1996	10998.00	0.443117141723633
1997	10998.50	0.480533361434937
[truncated: 98,003 more rows]
