# Supplementary material for: Human granulocyte-colony stimulating factor (G-CSF)/stem cell factor (SCF) fusion proteins: design, characterization and activity
Source: PeerJ. 2020 Aug 21;8:e9788. doi: 10.7717/peerj.9788 (PMC7444511; doi:10.7717/peerj.9788)
Supplement: Supplemental Information 9 [file peerj-08-9788-s009.xlsx]

## Sheet: Sheet1
A	Effects of purified SCF-Lα-GCSF on the proliferation of G-NFS-60 cells											B	Effects of purified GCSF-Lα-SCF on the proliferation of G-NFS-60 cells
log 2 (protein dilution)	Absorbance											log 2 (protein dilution)	Absorbance
	GCSF					SCF-Lα-GCSF							GCSF					GCSF-Lα-SCF
	1	2	3	Mean	SD	1	2	3	Mean	SD			1	2	3	Mean	SD	1	2	3	Mean	SD
1	0.79	0.839	0.835	0.821333	0.0272091	0.844	0.747	0.765	0.785333	0.0515978		1	0.6584	0.6539	0.6764	0.6629	0.0119059	0.6923	0.663	0.6989	0.684733	0.0191087
2	0.789	0.823	0.831	0.814333	0.022301	0.84	0.727	0.761	0.776	0.0579741		2	0.6519	0.6524	0.6783	0.660867	0.0150998	0.6922	0.6628	0.6951	0.683367	0.0178702
3	0.789	0.845	0.8	0.811333	0.0296704	0.797	0.753	0.705	0.751667	0.0460145		3	0.6677	0.6233	0.7145	0.6685	0.0456053	0.635	0.5541	0.6315	0.606867	0.0457308
4	0.79	0.81	0.735	0.778333	0.0388373	0.717	0.789	0.749	0.751667	0.036074		4	0.6847	0.6385	0.6743	0.665833	0.0242358	0.5185	0.4676	0.5569	0.514333	0.0447956
5	0.779	0.792	0.788	0.786333	0.00665833	0.687	0.674	0.631	0.664	0.0293087		5	0.648	0.6022	0.6063	0.618833	0.0253421	0.3691	0.3905	0.3921	0.3839	0.0128421
6	0.72	0.863	0.752	0.778333	0.0750489	0.508	0.506	0.52	0.511333	0.00757188		6	0.5938	0.4775	0.4959	0.5224	0.0625149	0.2837	0.2983	0.2774	0.286467	0.0107212
7	0.694	0.699	0.753	0.715333	0.0327159	0.43	0.4	0.436	0.422	0.0192873		7	0.3942	0.4925	0.4396	0.4421	0.0491977	0.1952	0.2213	0.2029	0.206467	0.0134106
8	0.56	0.653	0.625	0.612667	0.0477109	0.378	0.366	0.373	0.372333	0.00602771		8	0.3523	0.3395	0.3769	0.356233	0.0190077	0.2006	0.1858	0.1905	0.1923	0.00756241
9	0.493	0.58	0.554	0.542333	0.044658	0.322	0.327	0.336	0.328333	0.0070946		9	0.2776	0.2636	0.2514	0.2642	0.0131103	0.159	0.1667	0.1514	0.159033	0.00765005
10	0.415	0.473	0.472	0.453333	0.0332014	0.304	0.305	0.287	0.298667	0.010116		10	0.2098	0.1973	0.2226	0.2099	0.0126503	0.1539	0.1489	0.1316	0.1448	0.0117017
A	Effects of purified SCF-Lα-GCSF on the proliferation of M-07e											B	Effects of purified GCSF-Lα-SCF on the proliferation of M-07e
log 2 (protein dilution)	Absorbance											log 2 (protein dilution)	Absorbance
	SCF					SCF-Lα-GCSF							SCF					GCSF-Lα-SCF
	1	2	3	Mean	SD	1	2	3	Mean	SD			1	2	3	Mean	SD	1	2	3	Mean	SD
1	0.5695	0.6742	0.6301	0.6246	0.0525662	0.6591	0.6434	0.6055	0.636	0.0275556		1	0.6006	0.6165	0.6665	0.627867	0.034389	0.6298	0.6292	0.6662	0.641733	0.0211909
2	0.6969	0.6866	0.6237	0.669067	0.0396248	0.6471	0.6245	0.6363	0.635967	0.0113037		2	0.7133	0.593	0.6255	0.643933	0.0622323	0.6321	0.5979	0.5929	0.607633	0.0213357
3	0.6348	0.628	0.5646	0.609133	0.0387166	0.586	0.5593	0.5355	0.560267	0.0252639		3	0.6426	0.5475	0.5705	0.586867	0.0496176	0.6104	0.5965	0.5605	0.589133	0.0257527
4	0.4894	0.526	0.4672	0.4942	0.0296924	0.408	0.4134	0.4335	0.4183	0.0134376		4	0.5325	0.4499	0.4257	0.469367	0.055998	0.4774	0.5215	0.4936	0.4975	0.0223072
5	0.3772	0.3574	0.352	0.3622	0.013268	0.3647	0.33	0.3429	0.345867	0.0175392		5	0.3791	0.3284	0.3056	0.3377	0.0376222	0.3655	0.3966	0.402	0.388033	0.0197003
6	0.2698	0.274	0.2559	0.266567	0.0094733	0.2772	0.2138	0.2562	0.249067	0.0322963		6	0.2744	0.2279	0.2302	0.244167	0.0262081	0.2462	0.2819	0.2708	0.2663	0.0182705
7	0.2085	0.1892	0.2051	0.200933	0.0103026	0.2295	0.1976	0.1956	0.207567	0.0190211		7	0.2238	0.1816	0.1911	0.198833	0.0221374	0.2192	0.2114	0.1874	0.206	0.0165735
8	0.1732	0.1725	0.1789	0.174867	0.00351046	0.1791	0.1592	0.17	0.169433	0.00996209		8	0.1961	0.2003	0.1873	0.194567	0.00663425	0.1848	0.1991	0.1728	0.185567	0.0131668
9	0.157	0.1749	0.1659	0.165933	0.00895005	0.1731	0.1572	0.1594	0.163233	0.0086153		9	0.1669	0.1607	0.179	0.168867	0.00930717	0.1766	0.2012	0.1847	0.1875	0.0125367
10	0.1365	0.156	0.1962	0.1629	0.0304422	0.1563	0.1706	0.1667	0.164533	0.00739211		10	0.1704	0.1475	0.1825	0.1668	0.0177755	0.1406	0.1565	0.1703	0.1558	0.0148624
