# Supplementary material for: Human granulocyte-colony stimulating factor (G-CSF)/stem cell factor (SCF) fusion proteins: design, characterization and activity
Source: PeerJ. 2020 Aug 21;8:e9788. doi: 10.7717/peerj.9788 (PMC7444511; doi:10.7717/peerj.9788)
Supplement: Supplemental Information 10 [file peerj-08-9788-s010.xlsx]

## Sheet: ANC, x1.00E+3 μL
	Time, h
	0	24	48	72
G-CSF, 500 µg/kg	3	8.3	2.9	3.2
	2.9	8.2	7.1	2.7
	3.6	18.8	3.7	4.8
	4.6	26.6	4.4	3.6
Average	3.525	15.475	4.525	3.575
Standard error of mean	0.39025	4.46493	0.91139	0.44791
SCF, 500 µg/kg	2.5	3	2.7	3.2
	2.5	3.1	7	3.5
	3.3	5	3.1	4.2
	2.9	2.3	4.3	2.6
	2.5	2.3	6.5	3
Average	2.74	3.14	4.72	3.3
Standard error of mean	0.16	0.49457	0.87316	0.26833
SCF-G-CSF, 500 µg/kg	4.7	25	6.9	4
	2.7	33.8	4.8	5.9
	2.7	24	6.8	3.4
	2.5	12.7	2.3	2.8
	3	15.1	6.8	2.9
Average	3.12	22.12	5.52	3.8
Standard error of mean	0.40299	3.78331	0.89633	0.56657
SCF-G-CSF, 1000 µg/kg	5.4	51.7	18.5	5.7
	3	15.2	6.9	3.1
	4.5	22.8	8.8	3.4
	2.6	13.3	3.4	2.3
	2.2	21.5	10.3	9.5
Average	3.54	24.9	9.58	4.8
Standard error of mean	0.6063	6.93852	2.51066	1.30384
SCF + G-CSF, 1000 µg/kg	5.6	15.1	6.1	4.8
	3.3	50.3	3.9	9
	3.9	23.3	10.4	12.6
	3.7	14.9	6.3	3.3
Average	4.125	25.9	6.675	7.425
Standard error of mean	0.50724	8.3654	1.35547	2.1049
Control buffer	3.2	4.9	4.1	2.5
	3.2	2.9	6.2	3.4
	2.3	3.2	3	2.9
Average	2.9	3.66667	4.43333	2.93333
Standard error of mean	0.3	0.62272	0.93868	0.26034
